# Supplementary material for: Genome-wide identification, and phylogenetic and expression profiling analyses, of XTH gene families in Brassica rapa L. and Brassica oleracea L
Source: BMC Genomics. 2020 Nov 11;21:782. doi: 10.1186/s12864-020-07153-1 (PMC7656703; doi:10.1186/s12864-020-07153-1)
Supplement: Supplementary file 1 — Additional file 1. XTHs in B. rapa and B. oleracea with their Arabidopsis orthologs. [file 12864_2020_7153_MOESM1_ESM.xlsx]

## Sheet: B. rapa
Additional file 1: XTHs in B. rapa and B. oleracea with their Arabidopsis orthologs.
Symbol	BRAD ID	Arabidopsis Homolog	Score	Expect	Identities	Positives	Gap
BraA.XTH2.a	Bra001434	AtXTH2	441 bits (1134)	e-124	210/292 (71%)	237/292 (81%)	4/292 (1%)
BraA.XTH2.b	Bra001433	AtXTH2	437 bits (1123)	e-123	208/284 (73%)	234/284 (82%)	5/284 (1%)
BraA.XTH3	Bra015093	AtXTH3	501 bits (1291)	e-142	223/267 (83%)	247/267 (92%)	1/267 (0%)
BraA.XTH4	Bra013164	AtXTH4	605 bits (1559)	e-173	283/295 (95%)	289/295 (97%)	1/295 (0%)
BraA.XTH5.a	Bra006220	AtXTH5	593 bits (1528)	e-170	273/293 (93%)	284/293 (96%)	NA
BraA.XTH5.b	Bra008796	AtXTH5	578 bits (1491)	e-165	266/279 (95%)	272/279 (97%)	NA
BraA.XTH6	Bra024415	AtXTH6	559 bits (1441)	e-160	257/278 (92%)	269/278 (96%)	NA
BraA.XTH7	Bra017855	AtXTH7	590 bits (1521)	e-169	275/293 (93%)	284/293 (96%)	1/293 (0%)
BraA.XTH8	Bra019846	AtXTH8	595 bits (1535)	e-171	266/278 (95%)	274/278 (98%)	NA
BraA.XTH9.a	Bra000840	AtXTH9	550 bits (1417)	e-157	259/291 (89%)	272/291 (93%)	2/291 (0%)
BraA.XTH9.b	Bra034193	AtXTH9	546 bits (1406)	e-155	254/278 (91%)	268/278 (96%)	1/278 (0%)
BraA.XTH10	Bra040716	AtXTH10	506 bits (1302)	e-144	241/299 (80%)	255/299 (85%)	2/299 (0%)
BraA.XTH11.a	Bra019552	AtXTH11	414 bits (1064)	e-116	195/275 (70%)	230/275 (83%)	4/275 (1%)
BraA.XTH11.b	Bra029907	AtXTH11	405 bits (1042)	e-113	196/279 (70%)	224/279 (80%)	7/279 (2%)
BraA.XTH12.a	Bra002723	AtXTH12	548 bits (1411)	e-156	255/285 (89%)	266/285 (93%)	1/285 (0%)
BraA.XTH12.b	Bra020436	AtXTH12	539 bits (1388)	e-154	250/284 (88%)	263/284 (92%)	2/284 (0%)
BraA.XTH12.c	Bra006814	AtXTH12	517 bits (1331)	e-147	251/318 (78%)	260/318 (81%)	34/318 (10%)
BraA.XTH14.a	Bra019141	AtXTH14	511 bits (1315)	e-145	238/287 (82%)	260/287 (90%)	1/287 (0%)
BraA.XTH14.b	Bra013923	AtXTH14	494 bits (1272)	e-140	229/287 (79%)	247/287 (86%)	3/287 (1%)
BraA.XTH15	Bra038442	AtXTH15	553 bits (1424)	e-158	260/289 (89%)	269/289 (93%)	NA
BraA.XTH16	Bra014975	AtXTH16	556 bits (1433)	e-159	261/270 (96%)	267/270 (98%)	NA
BraA.XTH17.a	Bra011181	AtXTH17	490 bits (1262)	e-139	224/282 (79%)	237/282 (84%)	NA
BraA.XTH17.b	Bra011180	AtXTH17	484 bits (1247)	e-137	225/282 (79%)	236/282 (83%)	NA
BraA.XTH17.c	Bra010290	AtXTH17	480 bits (1236)	e-136	220/282 (78%)	237/282 (84%)	2/282 (0%)
BraA.XTH17.d	Bra024087	AtXTH17	479 bits (1234)	e-136	221/284 (77%)	235/284 (82%)	2/284 (0%)
BraA.XTH17.e	Bra010291	AtXTH17	470 bits (1210)	e-133	218/282 (77%)	227/282 (80%)	NA
BraA.XTH18	Bra024088	AtXTH18	495 bits (1275)	e-140	227/282 (80%)	242/282 (85%)	NA
BraA.XTH21	Bra038819	AtXTH21	404 bits (1039)	e-113	185/224 (82%)	195/224 (87%)	NA
BraA.XTH22.a	Bra002719	AtXTH22	527 bits (1358)	e-150	250/284 (88%)	258/284 (90%)	1/284 (0%)
BraA.XTH22.b	Bra020433	AtXTH22	470 bits (1209)	e-133	229/284 (80%)	238/284 (83%)	24/284 (8%)
BraA.XTH22.c	Bra002718	AtXTH22	435 bits (1118)	e-122	202/215 (93%)	208/215 (96%)	1/215 (0%)
BraA.XTH22.d	Bra002720	AtXTH22	432 bits (1112)	e-122	201/215 (93%)	207/215 (96%)	1/215 (0%)
BraA.XTH22.e	Bra020432	AtXTH22	373 bits (958)	e-104	171/279 (61%)	218/279 (78%)	7/279 (2%)
BraA.XTH23.a	Bra008806	AtXTH23	517 bits (1332)	e-147	251/287 (87%)	262/287 (91%)	1/287 (0%)
BraA.XTH23.b	Bra013922	AtXTH23	517 bits (1331)	e-147	251/287 (87%)	261/287 (90%)	1/287 (0%)
BraA.XTH24.a	Bra011179	AtXTH24	494 bits (1273)	e-140	237/282 (84%)	245/282 (86%)	13/282 (4%)
BraA.XTH24.b	Bra024089	AtXTH24	474 bits (1220)	e-134	226/279 (81%)	239/279 (85%)	10/279 (3%)
BraA.XTH24.c	Bra010292	AtXTH24	383 bits (983)	e-107	179/212 (84%)	190/212 (89%)	13/212 (6%)
BraA.XTH25.a	Bra002722	AtXTH25	516 bits (1328)	e-147	244/283 (86%)	258/283 (91%)	3/283 (1%)
BraA.XTH25.b	Bra020434	AtXTH25	513 bits (1322)	e-146	238/282 (84%)	250/282 (88%)	NA
BraA.XTH26	Bra011066	AtXTH26	535 bits (1377)	e-152	247/292 (84%)	270/292 (92%)	NA
BraA.XTH27.a	Bra026630	AtXTH27	580 bits (1495)	e-166	280/333 (84%)	295/333 (88%)	NA
BraA.XTH27.b	Bra024848	AtXTH27	573 bits (1478)	e-164	275/323 (85%)	289/323 (89%)	NA
BraA.XTH28	Bra026809	AtXTH28	578 bits (1490)	e-165	275/312 (88%)	291/312 (93%)	NA
BraA.XTH29.a	Bra012559	AtXTH29	613 bits (1581)	e-176	296/345 (85%)	313/345 (90%)	4/345 (1%)
BraA.XTH29.b	Bra013367	AtXTH29	608 bits (1567)	e-174	297/356 (83%)	315/356 (88%)	6/356 (1%)
BraA.XTH30	Bra035513	AtXTH30	579 bits (1492)	e-165	288/344 (83%)	299/344 (86%)	5/344 (1%)
BraA.XTH31.a	Bra019416	AtXTH31	516 bits (1329)	e-147	243/293 (82%)	257/293 (87%)	1/293 (0%)
BraA.XTH31.b	Bra037614	AtXTH31	507 bits (1306)	e-144	229/260 (88%)	246/260 (94%)	NA
BraA.XTH32.a	Bra005238	AtXTH32	576 bits (1484)	e-165	273/299 (91%)	282/299 (94%)	NA
BraA.XTH32.b	Bra017220	AtXTH32	558 bits (1438)	e-159	262/299 (87%)	274/299 (91%)	NA
BraA.XTH32.c	Bra023083	AtXTH32	537 bits (1384)	e-153	255/299 (85%)	266/299 (88%)	NA
BraA.XTH33	Bra018433	AtXTH33	587 bits (1513)	e-168	278/309 (89%)	295/309 (95%)	NA

## Sheet: B. oleracea
Symbol	BRAD ID	Arabidopsis Homolog	Score	Expect	Identities	Positives	Gap
BolC.XTH2	Bol003021	AtXTH2	438 bits (1126)	e-123	204/274 (74%)	231/274 (84%)	4/274 (1%)
BolC.XTH4	Bol042558	AtXTH4	603 bits (1554)	e-173	281/295 (95%)	288/295 (97%)	1/295 (0%)
BolC.XTH5	Bol043401	AtXTH5	587 bits (1513)	e-168	273/295 (92%)	280/295 (94%)	2/295 (0%)
BolC.XTH7	Bol018592	AtXTH7	591 bits (1524)	e-169	275/293 (93%)	284/293 (96%)	1/293 (0%)
BolC.XTH8	Bol036640	AtXTH8	305 bits (782)	1e-83	135/155 (87%)	142/155 (91%)	NA
BolC.XTH9.a	Bol030618	AtXTH9	538 bits (1386)	e-153	249/270 (92%)	263/270 (97%)	1/270 (0%)
BolC.XTH9.b	Bol006115	AtXTH9	532 bits (1370)	e-151	247/271 (91%)	260/271 (95%)	1/271 (0%)
BolC.XTH11.b	Bol013146	AtXTH11	257 bits (657)	4e-69	143/283 (50%)	171/283 (60%)	66/283 (23%)
BolC.XTH11.a	Bol013144	AtXTH11	286 bits (731)	9e-78	140/201 (69%)	160/201 (79%)	13/201 (6%)
BolC.XTH12	Bol026029	AtXTH12	556 bits (1433)	e-159	260/285 (91%)	268/285 (94%)	1/285 (0%)
BolC.XTH13	Bol012213	AtXTH13	522 bits (1345)	e-149	242/267 (90%)	252/267 (94%)	NA
BolC.XTH15	Bol027057	AtXTH15	551 bits (1419)	e-157	259/289 (89%)	268/289 (92%)	NA
BolC.XTH16	Bol037310	AtXTH16	552 bits (1423)	e-158	259/270 (95%)	265/270 (98%)	NA
BolC.XTH17.a	Bol020988	AtXTH17	484 bits (1246)	e-137	225/282 (79%)	236/282 (83%)	NA
BolC.XTH17.b	Bol033655	AtXTH17	393 bits (1010)	e-110	186/284 (65%)	201/284 (70%)	38/284 (13%)
BolC.XTH20	Bol012994	AtXTH20	205 bits (521)	2e-53	89/114 (78%)	99/114 (86%)	NA
BolC.XTH21	Bol041548	AtXTH21	518 bits (1333)	e-147	244/298 (81%)	255/298 (85%)	NA
BolC.XTH22.a	Bol014220	AtXTH22	556 bits (1433)	e-159	263/284 (92%)	273/284 (96%)	1/284 (0%)
BolC.XTH22.b	Bol014219	AtXTH22	363 bits (931)	e-101	164/261 (62%)	208/261 (79%)	3/261 (1%)
BolC.XTH23	Bol039563	AtXTH23	517 bits (1332)	e-147	250/287 (87%)	262/287 (91%)	1/287 (0%)
BolC.XTH24.a	Bol033653	AtXTH24	479 bits (1234)	e-136	228/279 (81%)	241/279 (86%)	10/279 (3%)
BolC.XTH24.b	Bol012996	AtXTH24	465 bits (1196)	e-131	223/282 (79%)	235/282 (83%)	13/282 (4%)
BolC.XTH24.c	Bol033652	AtXTH24	454 bits (1169)	e-128	220/283 (77%)	239/283 (84%)	15/283 (5%)
BolC.XTH24.d	Bol020987	AtXTH24	394 bits (1011)	e-110	185/212 (87%)	192/212 (90%)	13/212 (6%)
BolC.XTH25	Bol014221	AtXTH25	517 bits (1332)	e-147	240/282 (85%)	252/282 (89%)	NA
BolC.XTH26	Bol019625	AtXTH26	535 bits (1377)	e-152	247/292 (84%)	272/292 (93%)	NA
BolC.XTH27.b	Bol002411	AtXTH27	335 bits (860)	1e-92	185/333 (55%)	213/333 (63%)	64/333 (19%)
BolC.XTH27.a	Bol004698	AtXTH27	581 bits (1497)	e-166	279/333 (83%)	294/333 (88%)	NA
BolC.XTH28	Bol031516	AtXTH28	587 bits (1512)	e-168	278/315 (88%)	294/315 (93%)	NA
BolC.XTH29.b	Bol024395	AtXTH29	276 bits (706)	4e-75	133/167 (79%)	142/167 (85%)	4/167 (2%)
BolC.XTH29.a	Bol009357	AtXTH29	351 bits (901)	3e-97	197/340 (57%)	217/340 (63%)	70/340 (20%)
BolC.XTH30.a	Bol001946	AtXTH30	622 bits (1603)	e-178	307/347 (88%)	321/347 (92%)	8/347 (2%)
BolC.XTH30.b	Bol014054	AtXTH30	584 bits (1506)	e-167	290/344 (84%)	301/344 (87%)	5/344 (1%)
BolC.XTH31	Bol041311	AtXTH31	517 bits (1332)	e-147	244/293 (83%)	256/293 (87%)	1/293 (0%)
BolC.XTH32.a	Bol037699	AtXTH32	555 bits (1430)	e-158	261/299 (87%)	275/299 (91%)	NA
BolC.XTH32.b	Bol039723	AtXTH32	401 bits (1030)	e-112	206/299 (68%)	219/299 (73%)	56/299 (18%)
BolC.XTH32.c	Bol001671	AtXTH32	251 bits (642)	2e-67	113/121 (93%)	120/121 (99%)	NA
BolC.XTH33	Bol022041	AtXTH33	586 bits (1511)	e-168	277/309 (89%)	293/309 (94%)	NA
