# Supplementary material for: Genome-wide identification, and phylogenetic and expression profiling analyses, of XTH gene families in Brassica rapa L. and Brassica oleracea L
Source: BMC Genomics. 2020 Nov 11;21:782. doi: 10.1186/s12864-020-07153-1 (PMC7656703; doi:10.1186/s12864-020-07153-1)
Supplement: Supplementary file 2 — Additional file 2. The best-hits between BraXTHs in this study and BraXTHs identified in previous report. [file 12864_2020_7153_MOESM2_ESM.xlsx]

## Sheet: Sheet1
Additional file 2: The best-hits between BraXTHs in this study and BraXTHs identified in previous report.
ID in ref.9	Peptide length(aa)	ID	Symbol	Peptide length(aa)	E value	Identity
Brara.B01205.1.p	290	Bra020432	BraA.XTH22.e	283	0	1
Brara.J01168.1.p	317	Bra002719	BraA.XTH22.a	283	6e-146	1
Brara.C01187.1.p	293	Bra006814	BraA.XTH12.c	319	0	0.8809
Brara.J01166.1.p	282	Bra002723	BraA.XTH12.a	286	0	1
Brara.F01864.1.p	286	Bra019416	BraA.XTH31.a	292	0	0.9966
Brara.A02345.1.p	270	Bra037614	BraA.XTH31.b	292	0	0.9932
Brara.B01208.1.p	272	Bra020436	BraA.XTH12.b	283	0	0.9965
Brara.A00835.1.p	235	Bra011066	BraA.XTH26	292	0	0.9932
Brara.A01575.1.p	292	Bra013922	BraA.XTH23.b	287	0	0.9965
Brara.B01206.1.p	286	Bra002719	BraA.XTH22.a	283	0	0.9505
Brara.H02756.1.p	299	Bra018433	BraA.XTH33	317	0	0.9905
Brara.G00131.1.p	299	Bra038819	BraA.XTH21	239	0	1
Brara.K00176.1.p	317	Bra019141	BraA.XTH14.a	286	0	1
Brara.A01576.1.p	317	Bra013923	BraA.XTH14.b	284	0	1
Brara.C04056.1.p	126	Bra013164	BraA.XTH4	295	0	1
Brara.C03398.1.p	205	Bra001434	BraA.XTH2.a	288	0	0.9931
Brara.J01167.1.p	126	Bra002722	BraA.XTH25.a	284	0	0.993
Brara.B01207.1.p	129	Bra020434	BraA.XTH25.b	285	0	0.9018
Brara.F00774.1.p	129	Bra019846	BraA.XTH8	299	0	1
Brara.F03450.1.p	225	Bra024848	BraA.XTH27.b	323	0	0.9938
Brara.B03075.1.p	297	Bra026630	BraA.XTH27.a	333	0	0.997
Brara.I04970.1.p	297	Bra026809	BraA.XTH28	328	0	0.9695
Brara.D02241.1.p	328	Bra017220	BraA.XTH32.b	299	0	1
Brara.G00707.1.p	328	Bra014975	BraA.XTH16	291	0	0.9966
Brara.H00699.1.p	328	Bra038442	BraA.XTH15	289	0	0.9931
Brara.J02057.1.p	279	Bra006220	BraA.XTH5.a	293	0	0.942
Brara.C01845.1.p	279	Bra023083	BraA.XTH32.c	299	0	0.9967
Brara.G00668.1.p	311	Bra015093	BraA.XTH3	473	0	1
Brara.A00715.1.p	311	Bra011181	BraA.XTH17.a	282	0	1
Brara.H01410.1.p	273	Bra010291	BraA.XTH17.e	282	0	0.9929
Brara.A00716.1.p	275	Bra011180	BraA.XTH17.b	282	0	1
Brara.K00839.1.p	275	Bra024088	BraA.XTH18	282	0	0.9752
Brara.K00838.1.p	294	Bra024087	BraA.XTH17.d	284	0	0.9965
Brara.H01409.1.p	294	Bra010290	BraA.XTH17.c	280	0	0.9893
Brara.F02444.1.p	284	Bra024415	BraA.XTH6	285	0	1
Brara.C03397.1.p	165	Bra001433	BraA.XTH2.b	284	0	0.9965
Brara.A01007.1.p	119	Bra013367	BraA.XTH29.b	351	0	0.9915
Brara.C00587.1.p	333	Bra006220	BraA.XTH5.a	293	0	0.9966
Brara.H00581.1.p	332	Bra035513	BraA.XTH30	342	0	1
Brara.E01736.1.p	291	Bra035513	BraA.XTH30	342	0	0.9388
Brara.K00840.1.p	291	Bra024089	BraA.XTH24.b	279	0	0.9964
Brara.A00717.1.p	291	Bra011179	BraA.XTH24.a	282	0	1
Brara.H01411.1.p	317	Bra024089	BraA.XTH24.b	279	0	0.9078
Brara.E00809.1.p	105	Bra005238	BraA.XTH32.a	289	0	1
Brara.G00499.1.p	294	Bra040716	BraA.XTH10	297	0	0.9767
Brara.C02767.1.p	294	Bra000840	BraA.XTH9.a	290	0	0.9862
Brara.K01746.1.p	285	Bra012559	BraA.XTH29.a	347	0	1
Brara.K01241.1.p	293	Bra017855	BraA.XTH7	292	0	0.9075
JGI Phytozome		BRAD
