# Supplementary material for: Genome-wide identification, and phylogenetic and expression profiling analyses, of XTH gene families in Brassica rapa L. and Brassica oleracea L
Source: BMC Genomics. 2020 Nov 11;21:782. doi: 10.1186/s12864-020-07153-1 (PMC7656703; doi:10.1186/s12864-020-07153-1)
Supplement: Supplementary file 6 — Additional file 6. XTH genes syntenic in A. thaliana, B. rapa and B. oleracea. [file 12864_2020_7153_MOESM6_ESM.xlsx]

## Sheet: Sheet1
Additional file 6 XTH genes syntenic in A. thaliana, B. rapa and B. oleracea
		ID	Subgenome	Chromosome	Score	Expect	Identities	Positives	Gap
AtXTH3	BraA.XTH3	Bra015093	LF	Ar07	501 bits (1291)	e-142	223/267 (83%)	247/267 (92%)	1/267 (0%)
AtXTH4	BraA.XTH4	Bra013164	MF2	Ar03	605 bits (1559)	e-173	283/295 (95%)	289/295 (97%)	1/295 (0%)
	BolC.XTH4	Bol042558	MF2	Co03	603 bits (1554)	e-173	281/295 (95%)	288/295 (97%)	1/295 (0%)
AtXTH5	BraA.XTH23.a	Bra008806	LF	Ar10	517 bits (1332)	e-147	251/287 (87%)	262/287 (91%)	1/287 (0%)
	BraA.XTH5.a	Bra006220	MF1	Ar03	593 bits (1528)	e-170	273/293 (93%)	284/293 (96%)	NA
AtXTH7	BraA.XTH7	Bra017855	MF1	Ar03	590 bits (1521)	e-169	275/293 (93%)	284/293 (96%)	1/293 (0%)
	BolC.XTH7	Bol018592	MF1	Co07	591 bits (1524)	e-169	275/293 (93%)	284/293 (96%)	1/293 (0%)
AtXTH8	BraA.XTH8	Bra019846	LF	Ar06	595 bits (1535)	e-171	266/278 (95%)	274/278 (98%)	NA
	BolC.XTH8	Bol036640	LF	Co05	305 bits (782)	1e-83	135/155 (87%)	142/155 (91%)	NA
AtXTH9	BraA.XTH9.b	Bra034193	LF	Ar09	546 bits (1406)	e-155	254/278 (91%)	268/278 (96%)	1/278 (0%)
	BolC.XTH9.b	Bol006115	LF	Co09	532 bits (1370)	e-151	247/271 (91%)	260/271 (95%)	1/271 (0%)
	BolC.XTH9.a	Bol030618	MF1	Co03	538 bits (1386)	e-153	249/270 (92%)	263/270 (97%)	1/270 (0%)
	BraA.XTH9.a	Bra000840	MF1	Ar03	550 bits (1417)	e-157	259/291 (89%)	272/291 (93%)	2/291 (0%)
AtXTH11	BraA.XTH11.b	Bra029907	MF1	Ar01	405 bits (1042)	e-113	196/279 (70%)	224/279 (80%)	7/279 (2%)
	BraA.XTH11.a	Bra019552	MF2	Ar06	414 bits (1064)	e-116	195/275 (70%)	230/275 (83%)	4/275 (1%)
	BolC.XTH11.a	Bol013144	MF1	Co01	286 bits (731)	9e-78	140/201 (69%)	160/201 (79%)	13/201 (6%)
AtXTH12	BraA.XTH12.a	Bra002723	LF	Ar10	548 bits (1411)	e-156	255/285 (89%)	266/285 (93%)	1/285 (0%)
AtXTH13	BraA.XTH12.c	Bra006814	MF1	Ar03	517 bits (1331)	e-147	251/318 (78%)	260/318 (81%)	34/318 (10%)
AtXTH22	BraA.XTH22.e	Bra020432	MF2	Ar02	340 bits (872)	6e-94	156/277 (56%)	202/277 (72%)	4/277 (1%)
AtXTH25	BolC.XTH12	Bol026029	MF1	Co03	556 bits (1433)	e-159	260/285 (91%)	268/285 (94%)	1/285 (0%)
	BolC.XTH22.b	Bol014219	MF2	Co02	331 bits (848)	4e-91	150/258 (58%	185/258 (71%)	NA
AtXTH14	BraA.XTH23.b	Bra013922	LF	Ar01	360 bits (923)	e-100	172/279 (61%)	201/279 (72%)	6/279 (2%)
AtXTH23	BraA.XTH14.a	Bra019141	MF1	Ar03	511 bits (1315)	e-145	238/287 (82%)	260/287 (90%)	1/287 (0%)
	BolC.XTH23	Bol039563	LF	Co01	357 bits (916)	5e-99	170/279 (60%)	201/279 (72%)	6/279 (2%)
AtXTH18	BraA.XTH17.a	Bra011181	LF	Ar01	484 bits (1247)	e-137	221/282 (78%)	236/282 (83%)	NA
AtXTH19	BraA.XTH24.b	Bra024089	MF1	Ar03	397 bits (1019)	e-111	178/248 (71%)	212/248(85%)	1/248(0%)
AtXTH24	BraA.XTH17.c	Bra010290	MF2	Ar08	479 bits (1233)	e-136	218/282 (77%)	237/282 (84%)	2/282 (0%)
	BolC.XTH24.c	Bol033652	MF1	Co07	363 bits (932)	e-101	173/277 (62%)	209/277 (75%)	9/277 (3%)
	BolC.XTH20	Bol012994	MF2	Co03	201 bits (511)	2e-52	87/114 (76%)	97/114 (85%)	NA
AtXTH21	BraA.XTH21	Bra038819	LF	Ar07	404 bits (1039)	e-113	185/224 (82%)	195/224 (87%)	NA
	BolC.XTH21	Bol041548	LF	Co07	518 bits (1333)	e-147	244/298 (81%)	255/298 (85%)	NA
AtXTH26	BraA.XTH26	Bra011066	LF	Ar01	535 bits (1377)	e-152	247/292 (84%)	270/292 (92%)	NA
	BolC.XTH26	Bol019625	LF	Co01	535 bits (1377)	e-152	247/292 (84%)	272/292 (93%)	NA
AtXTH27	BraA.XTH27.b	Bra024848	LF	Ar06	573 bits (1478)	e-164	275/323 (85%)	289/323 (89%)	NA
	BraA.XTH27.a	Bra026630	MF1	Ar02	580 bits (1495)	e-166	280/333 (84%)	295/333 (88%)	NA
	BolC.XTH27.a	Bol004698	LF	Co07	581 bits (1497)	e-166	279/333 (83%)	294/333 (88%)	NA
	BolC.XTH27.b	Bol002411	MF1	Scaffold000390	335 bits (860)	1e-92	185/333 (55%)	213/333 (63%)	64/333 (19%)
AtXTH28	BraA.XTH28	Bra026809	MF2	Ar09	578 bits (1490)	e-165	275/312 (88%)	291/312 (93%)	NA
	BolC.XTH28	Bol031516	MF2	Co08	587 bits (1512)	e-168	278/315 (88%)	294/315 (93%)	NA
AtXTH29	BraA.XTH29.b	Bra013367	LF	Ar01	608 bits (1567)	e-174	297/356 (83%)	315/356 (88%)	6/356 (1%)
	BraA.XTH29.a	Bra012559	MF1	Ar03	613 bits (1581)	e-176	296/345 (85%)	313/345 (90%)	4/345 (1%)
	BolC.XTH29.a	Bol009357	LF	Co01	351 bits (901)	3e-97	197/340 (57%)	217/340 (63%)	70/340 (20%)
	BolC.XTH29.b	Bol024395	MF1	Co07	276 bits (706)	4e-75	133/167 (79%)	142/167 (85%)	4/167 (2%)
AtXTH30	BraA.XTH30	Bra035513	MF1	Ar08	579 bits (1492)	e-165	288/344 (83%)	299/344 (86%)	5/344 (1%)
	BolC.XTH30.b	Bol014054	MF1	Co01	584 bits (1506)	e-167	290/344 (84%)	301/344 (87%)	5/344 (1%)
AtXTH31	BraA.XTH31.a	Bra019416	LF	Ar06	516 bits (1329)	e-147	243/293 (82%)	257/293 (87%)	1/293 (0%)
	BraA.XTH31.b	Bra037614	MF1	Ar01	507 bits (1306)	e-144	229/260 (88%)	246/260 (94%)	NA
	BolC.XTH31	Bol041311	LF	Co03	517 bits (1332)	e-147	244/293 (83%)	256/293 (87%)	1/293 (0%)
AtXTH32	BraA.XTH32.a	Bra005238	LF	Ar05	576 bits (1484)	e-165	273/299 (91%)	282/299 (94%)	NA
	BraA.XTH32.b	Bra017220	MF1	Ar04	558 bits (1438)	e-159	262/299 (87%)	274/299 (91%)	NA
	BraA.XTH32.c	Bra023083	MF2	Ar03	537 bits (1384)	e-153	255/299 (85%)	266/299 (88%)	NA
	BolC.XTH32.c	Bol001671	LF	Scaffold000428	251 bits (642)	2e-67	113/121 (93%)	120/121 (99%)	NA
	BolC.XTH32.a	Bol037699	MF1	Co04	555 bits (1430)	e-158	261/299 (87%)	275/299 (91%)	NA
	BolC.XTH32.b	Bol039723	MF2	Co03	401 bits (1030)	e-112	206/299 (68%)	219/299 (73%)	56/299 (18%)
AtXTH33	BraA.XTH33	Bra018433	MF1	Ar05	587 bits (1513)	e-168	278/309 (89%)	295/309 (95%)	NA
	BolC.XTH33	Bol022041	MF1	Co08	586 bits (1511)	e-168	277/309 (89%)	293/309 (94%)	NA
Note: Tandemly repeated genes are shown in bold.
