# Supplementary material for: Genome-wide identification, and phylogenetic and expression profiling analyses, of XTH gene families in Brassica rapa L. and Brassica oleracea L
Source: BMC Genomics. 2020 Nov 11;21:782. doi: 10.1186/s12864-020-07153-1 (PMC7656703; doi:10.1186/s12864-020-07153-1)
Supplement: Supplementary file 8 — Additional file 8. FPKM values for XTH genes in different tissues of B. rapa and B. oleracea. [file 12864_2020_7153_MOESM8_ESM.xlsx]

## Sheet: B. rapa
Additional file 8: FPKM values for XTH genes in different tissues of B. rapa and B. oleracea
Gene name	Gene ID	Callus	Root1	Root2	Stem	Leaf1	Leaf2	Flower	Silique
BraA.XTH2.a	Bra001434	0.284664	0	0	0	0	0	0	0.106972
BraA.XTH2.b	Bra001433	0	0	0	0	0	0	0.090005	0.32542
BraA.XTH3	Bra015093	2.372	5.86251	5.46354	5.21841	5.13595	4.26025	4.167	5.34815
BraA.XTH4	Bra013164	152.353	634.203	828.516	442.838	509.915	531.734	296.854	5.84877
BraA.XTH5.a	Bra006220	1.67894	3.9553	2.96526	0	0	0	0	0.210305
BraA.XTH5.b	Bra008796	0.0979379	0.122149	0.183148	0.116237	0	0	0	0.11041
BraA.XTH6	Bra024415	1.24648	0.17938	0.179306	6.37272	56.4671	46.7997	373.381	0
BraA.XTH7	Bra017855	3.27574	44.8241	46.7309	33.5461	47.1019	49.5252	11.994	0.422046
BraA.XTH8	Bra019846	1.82817	58.428	49.1448	17.792	41.4883	35.2093	0.513029	0.309149
BraA.XTH9.a	Bra000840	59.6153	91.7571	120.527	58.9413	58.4507	64.085	5.73803	5.48287
BraA.XTH9.b	Bra034193	87.0067	117.198	110.952	240.466	53.5755	38.7459	18.6694	7.49215
BraA.XTH10	Bra040716	0.920222	7.68966	7.65781	2.29354	3.4518	5.03884	3.35707	0.103741
BraA.XTH11.a	Bra019552	0.181607	0.169876	0	0	0	0	0.0849385	0.307102
BraA.XTH11.b	Bra029907	18.4783	5.76159	4.0437	0.116654	0	0	30.892	51.414
BraA.XTH12.a	Bra002723	0.668844	0.11917	0.0893406	0	0	0	0	0
BraA.XTH12.b	Bra020436	0.0965585	0.120429	0	0.1146	0.060366	0	0	0
BraA.XTH12.c	Bra006814	0	0.10688	0.160255	0	0	0	0	0
BraA.XTH14.a	Bra019141	10.1282	1.78755	1.42945	0	0	0	0	0
BraA.XTH14.b	Bra013923	11.835	1.20006	0.719741	0	0.120308	0.181679	0	0
BraA.XTH15	Bra038442	124.915	1.06143	1.14941	40.6269	12.0008	10.1771	3.89194	1.49244
BraA.XTH16	Bra014975	130.351	20.1462	26.7823	57.5135	30.9706	37.8585	1.05417	1.27048
BraA.XTH17.a	Bra011181	11.1435	20.3027	21.02	5.86525	11.6609	12.8989	0.453205	0.10924
BraA.XTH17.b	Bra011180	110.853	103.75	90.6034	69.9804	39.7699	32.9333	0.0906411	0.32772
BraA.XTH17.c	Bra010290	0	8.03315	6.47863	0	0.122021	0	0	0
BraA.XTH17.d	Bra024087	0.673538	136.054	199.368	51.5024	34.4676	42.6037	3.78021	0.216947
BraA.XTH17.e	Bra010291	5.37736	1.75224	0.815215	1.03504	0.302896	0.228595	0	0
BraA.XTH18	Bra024088	60.4647	43.0535	33.9761	21.9083	18.8704	13.8135	1.81282	0.43696
BraA.XTH21	Bra038819	1.59965	2.9214	2.99142	0	0	0	0	0
BraA.XTH22.a	Bra002719	252.18	141.558	150.727	113.545	422.86	380.944	3.50311	29.5752
BraA.XTH22.b	Bra020433	872.48	186.747	265.544	135.298	261.626	403.713	4.2261	23.6896
BraA.XTH22.c	Bra002718	142.952	87.3769	68.0264	75.8779	171.487	174.708	2.11004	4.61622
BraA.XTH22.d	Bra002720	274.058	0.481108	77.9661	0.0293182	58.8191	282.929	6.07292	1.27267
BraA.XTH22.e	Bra020432	22.4016	0.301072	0.361137	0.9168	1.08659	1.00275	0	1.52397
BraA.XTH23.a	Bra008806	12.7538	34.6853	8.9238	6.3538	9.12242	2.82576	1.44044	1.68297
BraA.XTH23.b	Bra013922	67.7429	40.3272	32.9622	6.29769	14.8371	11.2309	5.89381	5.86936
BraA.XTH24.a	Bra011179	2225.01	50.0337	50.4661	59.9176	131.942	152.591	333.015	62.5945
BraA.XTH24.b	Bra024089	339.649	1.58794	1.00732	3.60335	9.91899	7.6743	442.121	124.874
BraA.XTH24.c	Bra010292	2113.02	3.69315	4.45403	4.4312	0.965855	1.70164	64.9114	11.321
BraA.XTH25.a	Bra002722	0	0	0	0	0	0	0.18001	0.216947
BraA.XTH25.b	Bra020434	0	0.119587	0.448265	0.682792	0.239775	0.0905217	0	0
BraA.XTH26	Bra011066	5.61555	1.9844	1.75022	0.444319	0	0	0	0
BraA.XTH27.a	Bra026630	191.219	9.83044	6.44857	3.31311	5.13291	2.86797	123.035	23.325
BraA.XTH27.b	Bra024848	330.341	162.353	123.06	104.771	109.848	81.3433	209.17	65.3602
BraA.XTH28	Bra026809	24.5053	64.5051	53.8534	52.925	8.65013	6.84608	10.6816	4.69831
BraA.XTH29.a	Bra012559	0.394003	0.0491404	0.147361	0.467621	0.147793	0.0743943	1.54793	0.177672
BraA.XTH29.b	Bra013367	0.311621	0.194328	0.145686	0.184923	0	0	32.21	0.263479
BraA.XTH30	Bra035513	10.7932	17.9983	10.5404	4.17505	2.44913	1.13218	21.0147	1.53223
BraA.XTH31.a	Bra019416	1.59107	192.429	169.247	16.3287	9.53741	6.18514	20.311	3.5874
BraA.XTH31.b	Bra037614	8.5636	227.067	193.399	43.3211	4.38838	2.91585	0.35019	14.0857
BraA.XTH32.a	Bra005238	3.65635	18.1816	16.4956	38.0765	99.492	97.8178	0.342019	0.10305
BraA.XTH32.b	Bra017220	0.548452	97.8147	87.435	115.862	75.7762	72.2738	19.0676	13.9117
BraA.XTH32.c	Bra023083	1.55395	7.29637	9.91443	19.2024	50.5746	73.0939	8.20846	0.927447
BraA.XTH33	Bra018433	5.08784	0.59154	1.45136	2.45633	2.21038	2.36097	7.01784	34.5119

## Sheet: B. oleracea
Gene name	Gene ID	Callus	Bud	Root	Stem	Leaf	Flower	Silique
BolC.XTH2	Bol003021	0	0	0	0	0	0	4.6157
BolC.XTH4	Bol042558	127.626	48.8921	91.9699	687.455	340.438	176.692	23.6203
BolC.XTH5	Bol043401	0	0	0	0	0	0	0.731784
BolC.XTH7	Bol018592	16.7635	21.0732	6.15257	39.1947	4.78361	96.0181	54.0493
BolC.XTH8	Bol036640	10.736	14.2769	5.60299	33.9634	28.9986	4.09825	1.56439
BolC.XTH9.a	Bol030618	14.9281	65.3659	18.0823	104.254	233.196	25.4499	33.7125
BolC.XTH9.b	Bol006115	51.8196	48.4912	26.1684	41.7698	138.7	26.6989	11.1602
BolC.XTH11.b	Bol013146	4.74931	0.107986	1.2935	0.432206	0	1.11991	0.372601
BolC.XTH11.a	Bol013144	0.893453	0	0.116004	0.116077	0	0.0572622	0.0571676
BolC.XTH15	Bol027057	13.5126	31.3898	1.26004	43.1389	47.331	76.6448	0.165983
BolC.XTH16	Bol037310	16.821	28.8346	16.0181	46.86	47.0896	13.127	1.73089
BolC.XTH17.a	Bol020988	92.2803	1.20731	591.418	155.325	1.62242	40.5481	1.10558
BolC.XTH17.b	Bol033655	32.5529	5.48866	345.25	45.2375	0.679351	9.00396	3.28633
BolC.XTH20	Bol012994	0	0	0.129579	0.129969	0	0.128231	0
BolC.XTH21	Bol041548	0.314839	0	0.285758	0.358272	0	0	0.141159
BolC.XTH22.a	Bol014220	208.616	3.17951	975.498	506.704	1.95706	1.01862	2.66936
BolC.XTH22.b	Bol014219	0.472535	0.0859328	0.600443	0.258107	0	0	0.0847449
BolC.XTH23	Bol039563	124.135	2.7964	982.216	140.411	1.0908	3.51566	2.67417
BolC.XTH24.a	Bol033653	62.7379	79.8812	7.61266	610.974	1.38088	6180.51	667.565
BolC.XTH24.b	Bol012996	78.6147	21.4673	44.5112	205.579	1.11877	2289.32	51.775
BolC.XTH24.c	Bol033652	0	0	0	0	0	0.0845873	0
BolC.XTH24.d	Bol020987	32.6364	24.2903	247.04	92.6891	0.794171	1439.71	84.5189
BolC.XTH25	Bol014221	0.0938462	0	0	0	0	0	0
BolC.XTH26	Bol019625	0.549625	0	0	0.083393	0	0	0.657135
BolC.XTH27.b	Bol002411	12.7241	23.5914	12.9022	1.08596	1.61103	59.7327	11.6772
BolC.XTH27.a	Bol004698	129.791	21.029	142.585	81.4002	3.83026	97.8885	8.94731
BolC.XTH28	Bol031516	12.6207	12.5467	4.73471	13.6341	12.4236	6.80145	17.9564
BolC.XTH29.b	Bol024395	0.654634	1.33929	0.445625	0	0	0	0
BolC.XTH29.a	Bol009357	2.07221	1.52531	0.895619	0.179663	0	10.6356	0.619386
BolC.XTH30.a	Bol001946	0.312093	4.82423	0	0.852354	0.210745	11.0726	2.02895
BolC.XTH30.b	Bol014054	3.28653	1.84994	12.1449	2.49328	0.140907	5.83356	0.421007
BolC.XTH31	Bol041311	7.78635	2.08233	7.15028	4.16965	0.742284	0.7405	19.6319
BolC.XTH32.a	Bol037699	0.715733	3.57939	0.56842	3.42078	14.0965	3.93754	7.78184
BolC.XTH32.b	Bol039723	2.64	1.20024	0.499198	13.4187	26.6414	10.1765	5.03051
BolC.XTH32.c	Bol001671	11.3071	0.934656	1.34762	14.9724	30.8495	0.923261	13.3651
BolC.XTH33	Bol022041	5.23296	2.91631	0.459639	0.691532	1.06389	4.62437	3.40579
