# Supplementary material for: Genome-wide identification, and phylogenetic and expression profiling analyses, of XTH gene families in Brassica rapa L. and Brassica oleracea L
Source: BMC Genomics. 2020 Nov 11;21:782. doi: 10.1186/s12864-020-07153-1 (PMC7656703; doi:10.1186/s12864-020-07153-1)
Supplement: Supplementary file 9 — Additional file 9. The alignment file used as input for the ML analysis in FASTA format. [file 12864_2020_7153_MOESM9_ESM.fasta]

>BraA.XTH9.a
---------------------------------------------MVGMSWFMC-MMMMV
------------------------------------------------------------
------------------------------------------------------------
------------------------CVISCGEAAPGAKFEDLYRSSWAMDHC--VND-GEV
TKLKLDNSSGAGF-ESRSKYLFGKVSIQIKLVEGDSAGTVTAFY----------------
-----------------MSSE---GSNHNEFDFEFLGNTTGEPYIVQTNVYVNGVGN---
--REQRLNLWFDPTTEFHTYSILWSKRSVVFMVDETPIRVHKNLEDKGIP---FAKDQAM
GVYSSIWNADDWATQGGLVKTDWSHAPFIASYKDFKID-ACEVPT---------------
---TTDLSKCNG----------EDQRFWWDEPTVSELSLHQNHQLIWVRANHMIYDYCYD
AARFP-VTPLECQHHRHL------------------------------------------
------------------------
>BolC.XTH9.a
---------------------------------------------MVGMGWFMC-MMMMV
------------------------------------------------------------
------------------------------------------------------------
------------------------CVISCGEAAPGAKFEDLYRSSWAMDHC--VND-GEV
TKLKLDNSSGAGF-ESRSKYLFGKVSIQIKLVEGDSAGTVTAFY----------------
-----------------MSSE---GSNHNEFDFEFLGNTTGEPYIVQTNVYLNGVGN---
--REQRLNLWFDPTTDFHTYSILWSKRSVVFMVDETPIRVHKNLEDKGIP---FAKDQAM
GVYSSIWNADDWATQGGLVKTDWSHAPFIASYKDFKID-ACEVPT---------------
---TTDLSKCNG----------EDQRFWWDEPTVSELSLHQNHQLIWVRANHMIYDYCYD
AARFP-VTPLECQHHRHL------------------------------------------
------------------------
>BolC.XTH9.b
---------------------------------------------MVGMGWFMC-MMTMV
------------------------------------------------------------
------------------------------------------------------------
------------------------CVVSCGEAAPGAKFEELYRSSWAMDHC--VND-GEV
TKLKLDNSSGAGF-ESRSKYLFGKVSIQIKLVEGDSAGTVTAFY----------------
-----------------MSSE---GSNHNEFDFEFIDNPTGEPYIVQTNVYVNGVGN---
--REQRLNLWFDPTTEFHTYSILWSKRSVVFMVDETPIRVHNNLEDKGIP---FAKDQAM
GVYSSIWNADDWATQGGLVKTDWSHAPFIASYKDFKID-ACEVPT---------------
---TADLSKCSG----------EEQRFWWDEPTVSELSLHQNHQLIWVRANHMIYDYCFD
AARFP-VTPLECQHHRHL------------------------------------------
------------------------
>BraA.XTH9.b
----------------------------------------------------------MV
------------------------------------------------------------
------------------------------------------------------------
------------------------CVVSCGEAAPGAKFEELYRSSWAMDHC--VND-GEV
TKLKLDNSSGAGF-ESRSKYLFGKVSIQIKLVEGDSAGTVTAFY----------------
-----------------MSSE---GSNHNEFDFDFLGNTTGEPYIVQTNVYVNGVGN---
--REQRLNLWFDPTTEFHTYSILWSKRSVVFIVDETPIRVHKNLEDKGIP---FAKDQAM
GVYSSIWNADDWATQGGLVKTDWSHAPFIASYKDFKID-ACEVPT---------------
---ARDLSKCSG----------EEQRFWWDEPTVSELSLHQNHQLIWVRANHMIYDYCFD
AARFP-VTPLECQHHRHLIKSNYNKLEEPTDEEENDMLDLAFGLTKAARLGCQVIARPEL
DGVRLAIPSATRNFAVDGFVPEPH
>AtXTH9
---------------------------------------------MVGMDLFKCVMMIMV
------------------------------------------------------------
------------------------------------------------------------
------------------------LVVSCGEAVSGAKFDELYRSSWAMDHC--VNE-GEV
TKLKLDNYSGAGF-ESRSKYLFGKVSIQIKLVEGDSAGTVTAFY----------------
-----------------MSSD---GPNHNEFDFEFLGNTTGEPYIVQTNIYVNGVGN---
--REQRLNLWFDPTTEFHTYSILWSKRSVVFMVDETPIRVQKNLEEKGIP---FAKDQAM
GVYSSIWNADDWATQGGLVKTDWSHAPFVASYKEFQID-ACEIPT---------------
---TTDLSKCNG-----------DQKFWWDEPTVSELSLHQNHQLIWVRANHMIYDYCFD
ATRFP-VTPLECQHHRHL------------------------------------------
------------------------
>AtXTH6
----------------------------------MAKIY-----SPSFPGTLCLCIFTLL
------------------------------------------------------------
------------------------------------------------------------
------------------------TLMFIRVSARPATFVEDFKAAWSESHIRQMED-GKA
IQLVLDQSTGCGF-ASKRKYLFGRVSMKIKLIPGDSAGTVTAFY----------------
-----------------MNSDT--ATVRDELDFEFLGNRSGQPYSVQTNIFAHGKGD---
--REQRVNLWFDPSMDYHTYTILWSHKHIVFYVDDVPIREYKNNEAKNIA---YPTSQPM
GVYSTLWEADDWATRGGLEKIDWSKAPFYAYYKDFDIE-GCPVPG---------------
---PTFCP--------------SNPHNWWEGYAYQSLNAVEARRYRWVRVNHMVYDYCTD
RSRFP-VPPPECRA----------------------------------------------
------------------------
>BraA.XTH6
----------------------------------------------MMAETPFLCIVTLC
------------------------------------------------------------
------------------------------------------------------------
------------------------TLMFIQISARPTTFAEDFKAAWSESHIRQVDG-GKA
IQLVLDQSTGCGF-SSKRKYLFGKVSMKIKLIPGDSAGTVTAFY----------------
-----------------MNSDT--DTVRDELDFEFLGNRSGQPYSVQTNIFAHGKGD---
--REQRVNLWFDPSLDFHTYSILWSHKHIVFYVDDVPIREYKNNQAKNIA---YPTSQPM
GVYSTLWEADDWATRGGLEKIDWSKAPFYAYYKDFDIE-GCPVPG---------------
---PTNCP--------------SNPHNWWEGYAYQSLNAVEARRYRWVRVNHMVYDYCTD
KSRYP-VPPVECHA----------------------------------------------
------------------------
>BraA.XTH7
-----------------------------------MVVS-----LFSARNAFF-ISLCLF
------------------------------------------------------------
------------------------------------------------------------
------------------------AALYRPVLSKPAKFADDFRITWSDTHITQIDG-GRA
IQLKLDPSSGCGF-ASKKQYLFGRVSMKIKLIPGDSAGTVAAFY----------------
-----------------MNSDT--DSVRDELDFEFLGNRSGQPYTVQTNVFAHGKGD---
--REQRVNLWFDPSRDFHEYAISWNHLRIVFYVDNVPIRVYKNNEARKVP---YPRFQPM
GVYSTLWEADDWATRGGIEKINWSEAPFYAYYKDFDIE-GCSVPG---------------
---PAGCP--------------ANPKNWWEGSAYHQLTPVEARSYRWVRVNYMIYDYCTD
KSRFP-VPPPECSAGI--------------------------------------------
------------------------
>BolC.XTH7
-----------------------------------MVLS-----LFSARNAFF-ISLCLF
------------------------------------------------------------
------------------------------------------------------------
------------------------AALYRPVLSKPAKFADDFRITWSDTHITQIDG-GRA
IQLKLDPSSGCGF-ASKKQYLFGRVSMKIKLIPGDSAGTVAAFY----------------
-----------------MNSDT--DSVRDELDFEFLGNRSGQPYTVQTNVFAHGKGD---
--REQRVNLWFDPSRDFHEYAISWNHLRIVFYVDNVPIRVYKNNEARKVP---YPRFQPM
GVYSTLWEADDWATRGGIEKINWSEAPFYAYYKDFDIE-GCSVPG---------------
---PAGCP--------------ANPKNWWEGSAYHQLTPVEARSYRWVRVNHMIYDYCTD
KSRFP-VPPPECSAGI--------------------------------------------
------------------------
>AtXTH7
-----------------------------------MVVS-----LFSSRNVFYTLSLCLF
------------------------------------------------------------
------------------------------------------------------------
------------------------AALYQPVMSRPAKFEDDFRIAWSDTHITQIDG-GRA
IQLKLDPSSGCGF-ASKKQYLFGRVSMKIKLIPGDSAGTVTAFY----------------
-----------------MNSDT--DSVRDELDFEFLGNRSGQPYTVQTNVFAHGKGD---
--REQRVNLWFDPSRDFHEYAISWNHLRIVFYVDNVPIRVYKNNEARKVP---YPRFQPM
GVYSTLWEADDWATRGGIEKINWSRAPFYAYYKDFDIE-GCPVPG---------------
---PADCP--------------ANSKNWWEGSAYHQLSPVEARSYRWVRVNHMVYDYCTD
KSRFP-VPPPECSAGI--------------------------------------------
------------------------
>BraA.XTH4
---------------------------------MAVSST------PWALVALFLMASST-
------------------------------------------------------------
------------------------------------------------------------
------------------------VMAIPPRKAIDVPFGRNYVPTWAFDHQKQLNG-GSE
LQLILDKYTGTGF-QSKGSYLFGHFSMHIKLPAGDTAGVVTAFY----------------
-----------------LSSTN---NEHDEIDFEFLGNRTGQPAILQTNVFTGGKGN---
--REQRIYLWFDPSKAYHTYSILWNLYQIVFFVDNIPIRVFKNAKDLGVR---FPFNQPM
KLYSSLWNADDWATRGGLEKTNWANAPFIASYRGFHID-GCQASV---------------
---EAKYCAT------------QGRM-WWDQNEFRDLDAEQYRRLKWVRMKWTIYNYCTD
RTRFP-VMPAECKRDRDV------------------------------------------
------------------------
>BolC.XTH4
---------------------------------MTVSST------PWALVALFLMASSN-
------------------------------------------------------------
------------------------------------------------------------
------------------------VMAIPPRKAIDVPFGRNYVPTWAFDHQKQLNG-GSE
LQLILDKYTGTGF-QSKGSYLFGHFSMHIKLPAGDTAGVVTAFY----------------
-----------------LSSTN---NEHDEIDFEFLGNRTGQPVILQTNVFTGGKGN---
--REQRIYLWFDPSKAYHTYSVLWNLYQIVFFVDNIPIRVFKNAKDLGVR---FPFNQPM
KLYSSLWNADDWATRGGLEKTNWANAPFIASYRGFHID-GCQASV---------------
---EAKYCAT------------QGRM-WWDQNEFRDLDAEQYRRLKWVRMKWTIYNYCTD
RTRFP-VMPAECKRDRDV------------------------------------------
------------------------
>AtXTH4
---------------------------------MTVSSS------PWALMALFLMVSSTM
------------------------------------------------------------
------------------------------------------------------------
------------------------VMAIPPRKAIDVPFGRNYVPTWAFDHQKQFNG-GSE
LQLILDKYTGTGF-QSKGSYLFGHFSMHIKLPAGDTAGVVTAFY----------------
-----------------LSSTN---NEHDEIDFEFLGNRTGQPAILQTNVFTGGKGN---
--REQRIYLWFDPSKAYHTYSILWNMYQIVFFVDNIPIRTFKNAKDLGVR---FPFNQPM
KLYSSLWNADDWATRGGLEKTNWANAPFVASYKGFHID-GCQASV---------------
---EAKYCAT------------QGRM-WWDQKEFRDLDAEQWRRLKWVRMKWTIYNYCTD
RTRFP-VMPAECKRDRDA------------------------------------------
------------------------
>BraA.XTH5.b
-------------------------------------------------------MATV-
------------------------------------------------------------
------------------------------------------------------------
------------------------TFGVPPKKAVDVPFGRNYFPTWAFDHIKYLNG-GSE
VHLFLDKYTGTGF-QSKGSYLFGHFSMHIKMVPGDSAGTVTAFY----------------
-----------------LSSQS---SEHDEIDFEFLGNRTGQPYILQTNVFTGGKGN---
--REQRINLWFDPSKDYHSYSVLWNMYQIVFFVDDVPIRVFKNSKDIGVK---FPFNQPM
KIYSSLWNADDWATRGGLEKTNWAKAPFVASYRGFHVD-GCEASV---------------
---NAKFCET------------QGKR-WWDQKEFQDLDAQQYKRLKWVRTRYTIYNYCTD
RVRFP-VPPPECRRDRDI------------------------------------------
------------------------
>BolC.XTH5
-----------------------------------MGRL------PLTLCLTFLVMATV-
------------------------------------------------------------
------------------------------------------------------------
------------------------TFGVPPKKAVDVPFGRNYFPTWAFDHIKYLNG-GSE
VHLILDKYTGTGF-QSKGSYLFGHFSMHIKMVPGDSAGTVTAFY----------------
-----------------ASETCYF-SVHDEIDFEFLGNRTGQPYILQTNVFTGGKGN---
--REQRINLWFDPSKDYHSYSVLWNMYQIVFFVDDVPIRVFKNSKDIGVK---FPFNQPM
KIYSSLWNADDWATRGGLEKTNWAKAPFVASYRGFHVD-GCEASV---------------
---NAKFCET------------QGKR-WWDQKEFQDLDAQQYKRLKWVRTRYTIYNYCTD
RVRFP-VPPPECRRDRDI------------------------------------------
------------------------
>AtXTH5
-----------------------------------MGRL------SSTLCLTFLILATV-
------------------------------------------------------------
------------------------------------------------------------
------------------------AFGVPPKKSINVPFGRNYFPTWAFDHIKYLNG-GSE
VHLVLDKYTGTGF-QSKGSYLFGHFSMHIKMVAGDSAGTVTAFY----------------
-----------------LSSQN---SEHDEIDFEFLGNRTGQPYILQTNVFTGGAGN---
--REQRINLWFDPSKDYHSYSVLWNMYQIVFFVDDVPIRVFKNSKDVGVK---FPFNQPM
KIYSSLWNADDWATRGGLEKTNWEKAPFVASYRGFHVD-GCEASV---------------
---NAKFCET------------QGKR-WWDQKEFQDLDANQYKRLKWVRKRYTIYNYCTD
RVRFP-VPPPECRRDRDI------------------------------------------
------------------------
>BraA.XTH5.a
-----------------------------------MGRL------PLTFCLTFLLMATV-
------------------------------------------------------------
------------------------------------------------------------
------------------------TFGVPPKKSIDVPFGRNYFPTWAFDHIKYLNG-GSE
VHLVLDKHTGTGF-QSKGSYLFGHFSMHIKMVPGDSAGTVTAFY----------------
-----------------LSSQN---SEHDEIDFEFLGNRTGQPYILQTNVFTGGKGN---
--REQRINLWFDPSKNYHSYSVLWNMHQIVFFVDDVPIRVFKNSKDIGVK---FPFNQPM
KIYSSLWNADDWATRGGLEKTNWAKAPFVASYRGFHID-GCEASV---------------
---SAKFCET------------QGKR-WWDKEEFQDLDAKQYKRLKWVRKRYTIYNYCTD
RVRFP-KPPPECRRDRDI------------------------------------------
------------------------
>BraA.XTH8
-----------------------------------MEKR------YSSMAAVLFFVAAL-
------------------------------------------------------------
------------------------------------------------------------
------------------------MVSSSITAVPTQSFEENFNIMWSENHFTTSED-GQI
WNLALDNDTGCGF-QTKHMYRFGWFSMKLKLVGGDSAGVVTAYY----------------
-----------------MCSENGAGPERDEIDFEFLGNRTGEPYIIQTNVFKNGTGN---
--REMRHSLWFDPTKDYHTYSILWNNHQLVFFVDRVPIRVYKNSDKVPNND-FFPNQKPM
YLFSSIWNADDWATRGGLEKTDWKKAPFVSSYKDFAVE-GCRWKD---------------
---PFPACVS------------TTTENWWDQYDAWHLSKTQKMDYAWVQRNLVVYDYCQD
RERFP-KMPWECSISPWA------------------------------------------
------------------------
>BolC.XTH8
-----------------------------------METR------CSSMAAVFFFVAAL-
------------------------------------------------------------
------------------------------------------------------------
------------------------MASSSTSAVPTQSFEENFNIMWSENHFTTSED-GQI
WNLALDNDTGT-------------------------------------------------
------------------------------------------------------------
------------------------------FFVDRVPIRVYKNSDKVPNND-FFPNQKPM
YLFSSIWNADDWATRGGLEKTDWKKAPFVSSYKDFAVE-GCRWKD---------------
---PFPACVS------------TTTENWWDQYDAWHLSKTQKMDYAWVQRNLVVYDYCKD
RERFP-KMPWECSISPWA------------------------------------------
------------------------
>AtXTH8
-----------------------------------METERRIITSCSAMTALFLFMTAL-
------------------------------------------------------------
------------------------------------------------------------
------------------------MASSSIAATPTQSFEDNFNIMWSENHFTTSDD-GEI
WNLSLDNDTGCGF-QTKHMYRFGWFSMKLKLVGGDSAGVVTAYY----------------
-----------------MCSENGAGPERDEIDFEFLGNRTGQPYIIQTNVYKNGTGN---
--REMRHSLWFDPTKDYHTYSILWNNHQLVFFVDRVPIRVYKNSDKVPNND-FFPNQKPM
YLFSSIWNADDWATRGGLEKTDWKKAPFVSSYKDFAVE-GCRWKD---------------
---PFPACVS------------TTTENWWDQYDAWHLSKTQKMDYAWVQRNLVVYDYCKD
SERFP-TLPWECSISPWA------------------------------------------
------------------------
>AtXTH10
--------------------------------MTLINRS-----KPFVLLVGFSIISSLL
------------------------------------------------------------
------------------------------------------------------------
------------------------LWVSQASVVSSGDFNKDFFVTWSPTHVNTSND-GRS
RTLKLDQESGASF-SSIQTFLFGQIDMKIKLIRGSSQGTVVAYY----------------
-----------------MSSDQ---PNRDEIDFEFLGNVNGQPYILQTNVYAEGLDN---
--REERIHLWFDPAKDFHTYSILWNIHQIVFMVDQIPIRLYRNHGEKGVA---YPRLQPM
SVQASLWNGESWATRGGHDKIDWSKGPFVASFGDYKID-ACIWIG---------------
---NTSFCNG------------ESTENWWNKNEFSSLTRVQKRWFKWVRKYHLIYDYCQD
YGRFNNKLPKECSLPKY-------------------------------------------
------------------------
>BraA.XTH10
--------------------------------MTSVKRS-----KSFVLLI--YLISSLL
------------------------------------------------------------
------------------------------------------------------------
------------------------LRVSEASVVSSGDFNKDFLVTWSPTHVNTSSD-GRS
RTLKLDQESGASF-SSIQTFLFGKIDMKIKLIPGPSQGTVVAYY----------------
-----------------MSSDQ---TNRDEIDFEFLGNVNGQPYILQTNIYADGVDN---
--REERIHLWFDPTKDFHTYSILWNVHQIVFMVDQIPIRLYRNHSEKGVA---YPRLQPM
SIKVSLWNGESWATSGGHEKVDWSKAPFVASFGDYKID-ACIWKG---------------
---NPTLCNE------------ENNENWWNKNEFSSLTRVQKRWFKWVSKYHLIYDYCQD
YARFHNKLPKECSLPKY-------------------------------------------
------------------------
>BraA.XTH12.c
------------------------------------------MAAFATKQ--SMLLLSLS
------------------------------------------------------------
------------------------------------------------------------
------------------------LLLLIGVSTG--SFYDNFDITWGNGRANIFES-GQL
LTCTLDKISGSGF-QSKKEDLFGKIDMKMKLVAGNSAGTVTAYYTTYVKINIYLLFTFKF
CGIGCMILNLTLRMFSQLSSK---GETWDEIDFEFLGNVTGQPYVLHTNVFTGGKGN---
--REMQFYLWFDPTADFHTYTVLWDPLNIIFLVDGIPIRVFKNNEAHDVA---YPKSQPM
KIYSSLWEADDWATQGGRVKTDWTNAPFSASYRSFNDVDCCSRTS---------------
-VWNWVTCNAN--------------SNSWMWTT---LNSNQLGQMKWVQDDYMIYNYCND
LKRFPQGLPTECNLG---------------------------------------------
------------------------
>BolC.XTH12
------------------------------------------MAAFATKQ--SMLLLSSS
------------------------------------------------------------
------------------------------------------------------------
------------------------LLLLIGVSTG--SFYDNFDITWGDGRANIFES-GHL
LTCTLDKISGSGF-QSKKEYLFGKIDMKMKLVAGNSAGTVTAYY----------------
-----------------LSSK---GETWDEIDFEFLGNVTGQPYVLHTNVFTGGKGN---
--REMQFYLWFDPTADFHTYTVLWNPLNIIFLVDGIPIRVFKNNEAHGVA---YPKSQPM
KIYSSLWEADDWATQGGRVKTDWTNAPFSASYRSFNDVDCCSRTS---------------
-VWNWVTCNAN--------------SNSWMWTT---LNSNQLGQMKWVQDDYMIYNYCND
FKRFPQGLPTECNLG---------------------------------------------
------------------------
>BraA.XTH12.a
------------------------------------------MAALATKQ--SLLLLLSS
------------------------------------------------------------
------------------------------------------------------------
------------------------LLLLIGVSTG--SFYDNFDITWGNGRANIFES-GQL
LTCTLDKISGSGF-QSKKEYLFGKIDMKMKLVAGNSAGTVTAYY----------------
-----------------LSSK---GETWDEIDFEFLGNVTGQPYVLHTNVFTGGKGN---
--REMQFYLWFDPTADFHTYTVLWNPLNIIFLVDGIPIRVFKNNEAHGVA---YPKSQPM
KIYSSLWEADDWATQGGRVKTDWTNAPFSAFYRSFSDVDCCSRTS---------------
-VWNWVTCNAN--------------SNSWMWTT---LNPNQVGQMKWVQDDYMIYNYCTD
YKRFPQGLPTECNLG---------------------------------------------
------------------------
>AtXTH13
------------------------------------------MAAFTTKQ--SLLLLS--
------------------------------------------------------------
------------------------------------------------------------
------------------------LLLLISLSAG--SFYDNFDITWGNGRANIVES-GQL
LTCTLDKISGSGF-QSKKEYLFGKIDMKMKLVAGNSAGTVTAYY----------------
-----------------LSSK---GETWDEIDFEFLGNVTGQPYVLHTNVFTGGKGN---
--REMQFYLWFDPTADFHTYTVLWNPLNIIFLVDGIPIRVFKNNEANGVA---YPKSQPM
KIYSSLWEADDWATQGGKVKTDWTNAPFSASYKSFNDVDCCSRTS---------------
-LLNWVTCNAN--------------SNSWMWTT---LNSNQYGQMKWVQDDYMIYNYCTD
FKRFPQGLPTECNLN---------------------------------------------
------------------------
>BolC.XTH13
------------------------------------------------------------
------------------------------------------------------------
------------------------------------------------------------
--------------------------MLHHVSTG--SFYDNFDIPWGNGRANIFES-GQL
LTCTLDKISGSGF-QSKKEYLFGKIDMKMKLVAGNSAGTVTAYY----------------
-----------------LSSK---GETWDEIDFEFLGNVTGQPYVLHTNVFTGGKGN---
--REMQFYLWFDPTVDSHTYTVLWNPLNIIFIVDGIPIRMFKNNEAHGVA---CLKSQRM
KIYSSIWEADDWATQGGRVKTDWTNAPFSAFYRSFNDVDCCSRTS---------------
-VWNWVTCNAN--------------SNSWMWTT---LNPNQVGQMKWVQDDYMIYNYCTD
YKRFPQGLPMECNLG---------------------------------------------
------------------------
>BraA.XTH12.b
------------------------------------------MAGFETK-----LMLTLS
------------------------------------------------------------
------------------------------------------------------------
------------------------LLLLIGVCTG--SFYDNFDITWGDGRANIFES-GQL
LSCTLDKISGSGF-QSKKEYLFGKIDMKMKLVAGNSAGTVTAYY----------------
-----------------LSSK---GETWDEIDFEFLGNVTGQPYVLHTNVFTGGKGN---
--REMQFYLWFDPTADFHTYTVLWNPLNIIFLVDGIPIRVFKNNEAHGVA---YPKSQPM
KIYSSLWEADDWATQGGRVKTDWSNAPFSAYYRSFSDVDCCSRTS---------------
-IWNWVTCNAN--------------SNSWMWTT---LNSNQMGQMKWVQDEYLIYNYCTD
YKRFPLGLPTECNLA---------------------------------------------
------------------------
>AtXTH12
------------------------------------------MAAFATKQ--SPLLLAS-
------------------------------------------------------------
------------------------------------------------------------
------------------------LLILIGVATG--SFYDSFDITWGAGRANIFES-GQL
LTCTLDKTSGSGF-QSKKEYLFGKIDMKIKLVPGNSAGTVTAYY----------------
-----------------LSSK---GETWDEIDFEFLGNVTGQPYVIHTNVFTGGKGN---
--REMQFYLWFDPTADFHTYTVLWNPLNIIFLVDGIPIRVFKNNEANGVA---YPKSQPM
KIYSSLWEADDWATQGGKVKTDWTNAPFSASYRSFNDVDCCSRTS---------------
-IWNWVTCNAN--------------SNSWMWTT---LNSNQLGQLKWVQKDYMIYNYCTD
FKRFPQGLPTECNLN---------------------------------------------
------------------------
>BraA.XTH14.b
------------------------------------------MAVSATKKPLLLLSLFF-
------------------------------------------------------------
------------------------------------------------------------
--------------------------FVVAASAG--NFYESFDITWGDGRAKILED-GQL
LTCTLDKISGSGF-QSKKEYLYGKIDMKLKLVAGNSAGTVTAYY----------------
-----------------LSSK---GATWDEIDFEFLGNLTGQPYTIHTNVFTGGKGD---
--REMQFHLWFDPTADFHTYTVHWNPVNIIFLVDGIPIRVFKNNEKNGVG---YPTSQPM
KIYSSLWEADDWATQGGRVKIDWSNAPFSASYRSFNDQSACSRTS---------------
-NATWVACDAN--------------KDSWMWTS---LNNHQYGQMKWVQDEFMIYNYCTD
YKRFPQGLAKECNL----------------------------------------------
------------------------
>BraA.XTH14.a
------------------------------------------MAVPASKKPLLLSFLWFG
------------------------------------------------------------
------------------------------------------------------------
-------------------------LFVAAASAG--SFYESFDITWGDGRADIYET-GQL
LTCTLDKVSGSGF-QSKKEYLYGKIDMKLKLVAGNSAGTVTAYY----------------
-----------------LSSK---GATWDEIDFEFLGNVTGQPYTIHTNVFTGGKGD---
--REMQFRLWFDPTADFHTYTVHWNPLNIIFLVDGIPIRVFKNNEKNGVA---YPTSQPM
KIYSSLWEADDWATQGGRVKTDWSNAPFRAHYRNFDDKNSCSRTS---------------
-NLTWVTCDGN--------------KNSWMWTT---LNNHQIGQMNWVQKEFLIYNYCTD
YKRFPQGFAKECYL----------------------------------------------
------------------------
>AtXTH14
------------------------------------------MACFATKQPLLLSLLLAI
------------------------------------------------------------
------------------------------------------------------------
------------------------GFFVVAASAG--NFYESFDITWGNGRANIFEN-GQL
LTCTLDKVSGSGF-QSKKEYLFGKIDMKLKLVAGNSAGTVTAYY----------------
-----------------LSSK---GTAWDEIDFEFLGNRTGHPYTIHTNVFTGGKGD---
--REMQFRLWFDPTADFHTYTVHWNPVNIIFLVDGIPIRVFKNNEKNGVA---YPKNQPM
RIYSSLWEADDWATEGGRVKIDWSNAPFKASYRNFNDQSSCSRTS---------------
-SSKWVTCEPN--------------SNSWMWTT---LNPAQYGKMMWVQRDFMIYNYCTD
FKRFPQGLPKECKL----------------------------------------------
------------------------
>BraA.XTH15
------------------------------------------MGQSSSFTT--VMVAVLL
------------------------------------------------------------
------------------------------------------------------------
------------------------VMMFGSAYSG--NFFNEFDLTWGDHRGKIFNG-GNM
LSLSLDRVSGSGF-KSKKEYLFGRIDMQLKLVAGNSAGTVTTYY----------------
-----------------LSSQ---GATHDEIDFEFLGNETGKPYVLHTNVFAQGKGN---
--REQQFYLWFDPTKNFHTYSIVWRPQHIIFLVDNLPIRVFNNAEKLGVP---FPKNQPM
RIYSSLWNADDWATRGGLVKTDWSKAPFTAYYRGFNAAACTVSSG---C-----------
-DPKFKTSLSD--------------SELQTANE---LNAYGRRRLRWVQKYFMIYNYCSD
LKRFPRGFPPECRRSRV-------------------------------------------
------------------------
>BolC.XTH15
------------------------------------------MGQSSSFTT--VMVAVLL
------------------------------------------------------------
------------------------------------------------------------
------------------------VMMFGSAYSG--NFFNEFDLTWGDHRGNIFNG-GNM
LSLSLDRVSGSGF-KSKKEYLFGRIDMQLKLVAGNSAGTVTTYY----------------
-----------------LSSQ---GATHDEIDFEFLGNETGKPYVLHTNVFAQGKGN---
--REQQFYLWFDPTKNFHTYSIVWRPQHIIFLVDNLPIRVFNNAEKLGVP---FPKNQPM
RIYSSLWNADDWATRGGLVKTDWSKAPFTAYYRGFNAAACTVSSG---C-----------
-DPKFKTSLSD--------------SELQTANE---LNAYGRRRLRWVQKYFMIYNYCSD
LKRFPRGFPPECRRSRV-------------------------------------------
------------------------
>AtXTH15
------------------------------------------MGPSSSLTT--IVATVLL
------------------------------------------------------------
------------------------------------------------------------
------------------------VTLFGSAYAS--NFFDEFDLTWGDHRGKIFNG-GNM
LSLSLDQVSGSGF-KSKKEYLFGRIDMQLKLVAGNSAGTVTAYY----------------
-----------------LSSQ---GATHDEIDFEFLGNETGKPYVLHTNVFAQGKGD---
--REQQFYLWFDPTKNFHTYSIVWRPQHIIFLVDNLPIRVFNNAEKLGVP---FPKSQPM
RIYSSLWNADDWATRGGLVKTDWSKAPFTAYYRGFNAAACTASSG---C-----------
-DPKFKSSFGD--------------GKLQVATE---LNAYGRRRLRWVQKYFMIYNYCSD
LKRFPRGFPPECKKSRV-------------------------------------------
------------------------
>BraA.XTH16
------------------------------------------MGQFLNLT---VLVTVLV
------------------------------------------------------------
------------------------------------------------------------
------------------------LTTVGTAYSG--SFNEEFDLTWGEHRGKIFSG-GKM
LSLSLDRVSGSGF-KSKKEYLFGRIDMQLKLVAGNSAGTVTAYY----------------
-----------------LSSE---GPTHDEIDFEFLGNETGKPYVLHTNVFAQGKGN---
--REQQFYLWFDPTKNFHTYSLVWRPQHIIFMVDNVPIRVFNNAEQLGVP---FPKKQPM
RIYSSLWNADDWATRGGLVKTDWSKAPFTAYYRGFNAAACTVSSGSSFC-----------
-DPKFRSTFAD--------------GESQVPNE---LNAYGRRRLRWVQKYFMIYDYCSD
LKRFPQGFPPECRRSRV-------------------------------------------
------------------------
>BolC.XTH16
------------------------------------------MGQFLNLT---VLVTVLV
------------------------------------------------------------
------------------------------------------------------------
------------------------LTTVGTAYSG--SFNEEFDLTWGEHRGKIFGG-GKM
LSLSLDRVSGSGF-KSKKEYLFGRIDMQLKLVAGNSAGTVTAYY----------------
-----------------LSSE---GPTHDEIDFEFLGNETGKPYVLHTNVFAQGKGN---
--REQQFYLWFDPTKNFHTYSLVWRPQHIIFMVDNVPIRVFNNAEQLGVP---FPKKQPM
RIYSSLWNADDWATRGGLVKTDWSKAPFIAYYRGFNAAACTVSSGSSFC-----------
-DPKFRSTFAD--------------GESQVPNE---LNAYGRRRLRWVQKYFMIYDYCSD
LKRFPQGFPPECRRSRV-------------------------------------------
------------------------
>AtXTH16
------------------------------------------MGRILNRT---VLMTLLV
------------------------------------------------------------
------------------------------------------------------------
------------------------VTMAGTAFSG--SFNEEFDLTWGEHRGKIFSG-GKM
LSLSLDRVSGSGF-KSKKEYLFGRIDMQLKLVAGNSAGTVTAYY----------------
-----------------LSSE---GPTHDEIDFEFLGNETGKPYVLHTNVFAQGKGN---
--REQQFYLWFDPTKNFHTYSLVWRPQHIIFMVDNVPIRVFNNAEQLGVP---FPKNQPM
KIYSSLWNADDWATRGGLVKTDWSKAPFTAYYRGFNAAACTVSSGSSFC-----------
-DPKFKSSFTN--------------GESQVANE---LNAYGRRRLRWVQKYFMIYDYCSD
LKRFPQGFPPECRKSRV-------------------------------------------
------------------------
>AtXTH17
-------------------------------------------MKLSCGTSFAFLLLFLL
------------------------------------------------------------
------------------------------------------------------------
------------------------AAQSVHVYAG--SFHKDVQIHWGDGRGKIHDRDGKL
LSLSLDKSSGSGF-QSNQEFLYGKAEVQMKLVPGNSAGTVTTFY----------------
-----------------LKSP---GTTWDEIDFEFLGNISGHPYTLHTNVYTKGTGD---
--KEQQFHLWFDPTVNFHTYCITWNPQRIIFTVDGIPIREFKNPEAIGVP---FPTRQPM
RLYASLWEAEHWATRGGLEKTDWSKAPFTAFYRNYNVD-GCVWAN---------------
---GKSSCSA---------------NSPWFTQK---LDSNGQTRMKGVQSKYMIYNYCTD
KRRFPRGVPAECT-----------------------------------------------
------------------------
>AtXTH18
-------------------------------------------MKLSCGTSFAFLIMFLF
------------------------------------------------------------
------------------------------------------------------------
------------------------AAQSMHVYAG--SFHKDVQIHWGDGRGKVRDRDGKL
LSLSLDKSSGSGF-QSNQEFLYGKAEVQMKLVPGNSAGTVTTFY----------------
-----------------LKSP---GTTWDEIDFEFLGNLSGHPYTLHTNVYTKGSGD---
--KEQQFHLWFDPTVNFHTYCITWNPQRIIFTVDGIPIREFKNSESIGVP---FPTKQPM
RLYASLWEAEHWATRGGLEKTDWSKAPFTAFYRNYNVE-GCVWAN---------------
---GKSSCPA---------------NSSWFTQQ---LDSNGQTRMKGVQSKYMVYNYCND
KRRFPRGVPVECS-----------------------------------------------
------------------------
>AtXTH19
-------------------------------------------MK-----SFTFLILFLF
------------------------------------------------------------
------------------------------------------------------------
------------------------AAQSISVYAG--SFHKDVKIHWGDGRGKIHDNQGKL
LSLSLDKSSGSGF-QSNQEFLYGKAEVQMKLVPGNSAGTVTTFY----------------
-----------------LKSP---GTTWDEIDFEFLGNISGHPYTLHTNVYTKGSGD---
--KEQQFHLWFDPTANFHTYCITWNPQRIIFTVDGIPIREFMNAESRGVP---FPTKQPM
RLYASLWEAEHWATRGGLEKTDWSKAPFTAYYRNYNVE-GCVWVN---------------
---GKSVCPA---------------NSQWFTQK---LDSNGQTRMKGVQSKYMVYNYCSD
KKRFPRGVPPECS-----------------------------------------------
------------------------
>BraA.XTH17.c
-------------------------------------------MKSSCGTRFTFLALYLF
------------------------------------------------------------
------------------------------------------------------------
------------------------ALQ--CVYAG--SFHKDVNIHWGNGRGKIHDNEGKL
LSLSLDKSSGSGF-QSNQEFLYGKAEVQMKLVPGNSAGTVTTFY----------------
-----------------LKSH---GTTWDEVDFEFLGNITGHPYTLHTNVYTKGLGD---
--KEQQFHLWFDPTVNFHTYCITWNPQRIIFTVDGIPIREFKNSESIGIH---FPKSQPM
RVYASLWEAEHWATRGGLEKTDWSKAPFTAYYRNYNVE-GCVWAN---------------
---GKSSCPK---------------KSHWFTKK---LGKGGMNKVRWAQRKYMVYNYCTD
KKRFPQGVPAVCT-----------------------------------------------
------------------------
>BolC.XTH20
-------------------------------------------MKSSCGTRFTFLALYLF
------------------------------------------------------------
------------------------------------------------------------
------------------------AVQ--CVYAG--SFHKDVNIHWGDGRGKIHDNEGKL
LSLSLDKSSGSGF-QSNQEFLYGKA-----------------------------------
------------------------------------------------------------
---------------------------------------EFKNSESIGIH---FPKSQPM
RVYASLWEAEHWATRGGLEKTDWSKAPFTAYYRNYNVE-GCVWAN---------------
---GKSSCPK---------------KSHWFTKK---LGKGGMNKVKWAQRKYMVYNYCTD
KKRFPQGVPAVCT-----------------------------------------------
------------------------
>BraA.XTH17.a
-------------------------------------------MKFSCGTRFAFLALFLF
------------------------------------------------------------
------------------------------------------------------------
------------------------ALQSVCVYAG--SFHKDVQIHWGDGRGKIHDNEGKL
LSLSLDKSSGSGF-QSNQEFLYGKAEVQMKLVPGNSAGTVTTFY----------------
-----------------LKAP---GTMWDEIDFEFLGNISGHPYTLHTNVYTKGTGD---
--KEQQFHLWFDPTLGFHTYCITWNPQRIIFTVDGIPIREFKNSESIGIP---FPKDQPM
RVYASLWEAEHWATRGGLEKTDWSKAPFTAFYRNYNVE-GCVWAN---------------
---GKSSCPA---------------NSPWFTQT---LDKSGIDKVKWAQSKYMVYNYCTD
TKRFPKGVPKVCT-----------------------------------------------
------------------------
>BraA.XTH17.d
-------------------------------------------MKSSCGTRFAFLVLFLF
------------------------------------------------------------
------------------------------------------------------------
------------------------AVQSVCVNAGTGSFHKDVKIHWGDGRGKIHDNEGKL
LSLSLDKSSGSGF-QSNDEFLYGKAEVQMKLVPGNSAGTVTTFY----------------
-----------------LKSP---GTTWDEIDFEFLGNISGHPYTLHTNVYTKGSGD---
--KEQQFHLWFDPTREFHTYCITWNPERIIFTVDNVPIREFKNSESIGIP---FPKIQPM
RLYASLWEAEHWATRGGLEKTDWSKAPFTAFYRNYNVE-GCVWAN---------------
---GKSSCAA---------------NSPWYTQK---LDQRGMNRVKWAQRNYMVYNYCTD
KKRFPKGVPAVCT-----------------------------------------------
------------------------
>BolC.XTH17.b
-------------------------------------------MKSSCGTRFAFLVLFLF
------------------------------------------------------------
------------------------------------------------------------
------------------------AVQSVCVYAGTGSFHKDVKIHWGDGRGKIHDNEGKL
LSLSLDKSSGS-------------------------------------------------
------------------------GTTWDEIDFEFLGNISGHPYTLHTNVYTKGSGD---
--KEQQFHLWFDPTREFHTYCITWNPERIIFTVDNVPIREFKNSESIGIP---FPKIQPM
RLYASLWEAEHWATRGGLEKTDWSKAPFTAFYRNYDVE-GCVWAN---------------
---GKSSCAA---------------NSPWYTQK---LDQRGMNRVKWAQRNYMVYNYCTD
KKRFPKGVPAVCT-----------------------------------------------
------------------------
>BraA.XTH17.e
-------------------------------------------MKFSCGTRFAFLVLFLF
------------------------------------------------------------
------------------------------------------------------------
------------------------AAQSVAVYAG--SFHKDVKIHWGDGRGKIRDRDGKL
LSLSLDKSSGSGF-QSNQEFLYGKAEVQMKLVPGNSAGTVTTFY----------------
-----------------LKSP---GTTWDEIDFEFLGNISGHPYTLHTNVYTQGSGE---
--KEQQFHLWFDPTVNFHTYCITWNPQRIIFTVDGIPIREFKNTESMGVP---FPKNQPM
RLYASLWEAEHWATRGGLEKTDWSKAPFTAFYRNYNVE-GCVWAN---------------
---GKSSCPG---------------NSPWFTQK---VDFEGQKKMKWAQSKYMIYNYCTD
KRRFPRGVPAVCT-----------------------------------------------
------------------------
>BraA.XTH18
-------------------------------------------MKLSCGTRFTFLVLFLF
------------------------------------------------------------
------------------------------------------------------------
------------------------AAQSVAVYAG--SFHKDVQIHWGDGRGKVRDRDGKL
LSLSLDKSSGSGF-QSHQEFLYGKAEVQMKLVPGNSAGTVTTFY----------------
-----------------LKSP---GTTWDEIDFEFLGNISGHPYTLHTNVYTRGSGD---
--KEQQFHLWFDPTKNFHTYCITWNPQRIIFTVDGIPIREFKNSESMGVP---FPKKQPM
RLYASLWEAEHWATRGGLEKTDWSKAPFTAFYRNYNVE-GCVWAN---------------
---GKSSCPA---------------NAQWFTQK---VDLEGEKKMKWAQSKYMIYNYCTD
KRRFPQGVPAVCT-----------------------------------------------
------------------------
>BraA.XTH17.b
-------------------------------------------MKFSCGTRFAFLVLFLI
------------------------------------------------------------
------------------------------------------------------------
------------------------AAQSVAVYAG--SFHKDVQIHWGDGRGKVRDRDGKL
LSLSLDKSSGSGF-QSNQEFLYGKAEVQMKLVAGNSAGTVTTFY----------------
-----------------LKAP---GTMWDEIDFEFLGNISGHPYTLHTNVYTQGSGD---
--KEQQFHLWFDPTKNFHTYCITWNPQRIIFTVDGIPIREFKNSESIGVP---FPKNQPM
RLYASLWEAEHWATRGGLEKTDWSKAPFTAFYRNYNVE-GCVWAN---------------
---GKSSCPA---------------NSPWFTQT---LDQRGIDKMKWAQSKYMVYNYCTD
TKRFPKGVPKVCT-----------------------------------------------
------------------------
>BolC.XTH17.a
-------------------------------------------MKFSCGTRFAFLVLFLI
------------------------------------------------------------
------------------------------------------------------------
------------------------AAQSVAVYAG--SFHKDVQIHWGDGRGKVRDRDGKL
LSLSLDKSSGSGF-QSNQEFLYGKAEVQMKLVAGNSAGTVTTFY----------------
-----------------LKAP---GTMWDEIDFEFLGNISGHPYTLHTNVYTQGSGD---
--KEQQFHLWFDPTRNFHTYCITWNPQRIIFTVDGIPIREFKNSESIGVP---FPKNQPM
RLYASLWEAEHWATRGGLEKTDWSKAPFTAFYRNYNVE-GCVWAN---------------
---GKSSCPA---------------NSPWFTQT---LDQRGIDKMKWAQSKYMVYNYCTD
TKRFPKGVPKVCT-----------------------------------------------
------------------------
>AtXTH20
-------------------------------------------MVSFCGRRFAFLIIFLF
------------------------------------------------------------
------------------------------------------------------------
------------------------AAQYERVYAG--SFHKDVQIHWGDGRGKILDNVGNL
LSLSLDKFSGSGF-QSHQEFLYGKVEVQMKLVPGNSAGTVTTFY----------------
-----------------LKSP---GTTWDEIDFEFLGNISGHPYTLHTNVYTKGTGD---
--KEQQFHLWFDPTVDFHTYCIIWNPQRVIFTIDGIPIREFKNSEALGVP---FPKHQPM
RLYASLWEAEHWATRGGLEKTDWSKAPFTAFYRNYNVD-ACVWSN---------------
---GKSSCSA---------------NSSWFTQV---LDFKGKNRVKWAQRKYMVYNYCTD
KKRFPQGAPPECS-----------------------------------------------
------------------------
>BraA.XTH22.b
------------------------------------------------MANSYLFPLFLS
------------------------------------------------------------
------------------------------------------------------------
------------------------LIVISSVSAN---FQRDVEITWGDGRGQITNN-GEL
LTLSLDKSSGSGF-QSKNEYLFGKIDMQMKLVPGNSAGTVTTLY----------------
-----------------LKSP---GTTWDEIDFEFLGNLSGDPYTLHTNVYTQGKGD---
--KEQQFKLWFDPTADFHTYTILWNPQRIIFTVDGTPIREFKNMESIGTL---FPKNRPM
RMYSSLWNADDWATR------------------------DIIWSN---------------
---GKSSCPDVSKQ--------G-TTGSWLSQE---LDSTAQERMRWVQRNYMIYNYCTD
AKRFPQGLPKECLAA---------------------------------------------
------------------------
>BolC.XTH22.a
------------------------------------------------MTNNYLLPLFLS
------------------------------------------------------------
------------------------------------------------------------
------------------------LTVISSVSAN---FQKDVEITWGDGRGQITNN-GEL
LTLSLDKSSGSGF-QSKNEYLFGKIDMQMKLVPGNSAGTVTTLY----------------
-----------------LKSP---GTTWDEIDFEFLGNLSGDPYTLHTNVYTQGKGD---
--KEQQFKLWFDPTADFHTYTILWNPQRIIFTVDGTPIREFKNMESIGTL---FPKNRPM
RMYSSLWNADDWATRGGLVKTDWSKAPFTASYRGFNQE-ACVWSN---------------
---GKSSCPDVSKQ--------G-TTGSWLSQE---LDSTAQERMRWVQRNYMIYNYCTD
AKRFPEGLPKECLAA---------------------------------------------
------------------------
>AtXTH22
------------------------------------------------MAITYLLPLFLS
------------------------------------------------------------
------------------------------------------------------------
------------------------LIITSSVSAN---FQRDVEITWGDGRGQIKNN-GEL
LTLSLDKSSGSGF-QSKNEYLFGKVSMQMKLVPGNSAGTVTTLY----------------
-----------------LKSP---GTTWDEIDFEFLGNSSGEPYTLHTNVYTQGKGD---
--KEQQFKLWFDPTANFHTYTILWNPQRIIFTVDGTPIREFKNMESLGTL---FPKNKPM
RMYSSLWNADDWATRGGLVKTDWSKAPFTASYRGFQQE-ACVWSN---------------
---GKSSCPNASKQ--------GTTTGSWLSQE---LDSTAQQRMRWVQRNYMIYNYCTD
AKRFPQGLPKECLAA---------------------------------------------
------------------------
>BraA.XTH22.a
------------------------------------------------MAHSYFLPLFIS
------------------------------------------------------------
------------------------------------------------------------
------------------------LIVISSVSAN---FQRDVEITWGDGRGQITNN-GEL
LTLSLDKSSGSGF-QSKNEYLFGKIDMQMKLVPGNSAGTVTTLY----------------
-----------------LKSP---GTTWDEIDFEFLGNLSGDPYTLHTNVYTQGKGD---
--KEQQFKLWFDPTADFHTYTILWNPQRIIFTVDGTPIREFKNMESVGTL---FPKNQPM
RMYSSLWNADDWATRGGLVKTDWSKAPFTASYRGFNQE-ACVWSN---------------
---GKSSCPNGSGQ--------G-PTGSWLSQE---LDSTAQERMRWVQKNYMIYNYCTD
TKRFPQGLPKECFAA---------------------------------------------
------------------------
>BraA.XTH22.d
------------------------------------------------------------
------------------------------------------------------------
------------------------------------------------------------
------------------------------------------------------------
--------------------------MQMKLVPGNSAGTVTTLY----------------
-----------------LKSP---GTTWDEIDFEFLGNLSGDPYTLHTNVYTQGKGD---
--KEQQFKLWFDPTADFHTYTILWNPQRIIFTVDGTPIREFKNMESVGTL---FPKNQPM
RMYSSLWNADDWATRGGLVKTDWSKAPFTASYRGFNQE-ACVWSN---------------
---GKSSCPNGSGQ--------G-PTGSWLSQE---LDSTAQERMRWVQKNYMIYNYCTD
TKRFPQGLPKECFAA---------------------------------------------
------------------------
>BraA.XTH22.c
------------------------------------------------------------
------------------------------------------------------------
------------------------------------------------------------
------------------------------------------------------------
--------------------------MQMKLVPGNSAGTVTTLY----------------
-----------------LKSP---GTTWDEIDFEFLGNLSGDPYTLHTNVYTQGKGD---
--KEQQFKLWFDPTADFHTYTILWNPQRIIFTVDGTPIREFKNMESVGTL---FPKNQPM
RMYSSLWNADDWATRGGLVKTDWSKAPFTASYRGFNQE-ACVWSN---------------
---GKSSCPNGSGQ--------G-TTGSWLSQE---LDSTAQERMRWVQKNYMIYNYCTD
TKRFPQGLPKECFAA---------------------------------------------
------------------------
>BraA.XTH23.a
---------------------------------------------MAMINYSTILSPLLA
------------------------------------------------------------
------------------------------------------------------------
------------------------AIMIYSVSAN---FHQDVEITWGDGRGQITNN-GDL
LTLSLDKSSGSGF-QSKNEYLFGKIDMQIKLVAGNSAGTVTAYY----------------
-----------------LKSP---GSTWDEIDFEFLGNLSGDPYTLHTNVFTQGKGD---
--REQQFKLWFDPTIDFHTYSILWNPQRIIFSVDGTPIREFKNMESQGTL---FPKNQPM
RMYSSLWNAEDWATRGGLVKTDWSKAPFTASYRGFSEE-ACVVSN---------------
---GKSSCSNGSAQ--------GSGSGSWLSQE---LDSTGQERMRWVQSNYMIYNYCTD
AKRFPQGLPRECLSA---------------------------------------------
------------------------
>BraA.XTH23.b
---------------------------------------------MAMINYSTILSPLLA
------------------------------------------------------------
------------------------------------------------------------
------------------------AIMIYSVSAN---FHQDVEITWGDGRGQITNN-GDL
LTLSLDKSSGSGF-QSKNEYLFGKIDMQIKLVAGNSAGTVTAYY----------------
-----------------LKSS---GSTWDEIDFEFLGNLSGDPYTLHTNVFTQGKGD---
--REQQFKLWFDPTIDFHTYSILWNPQRIIFSVDGTPIREFKNMESQGTL---FPKNQPM
RMYSSLWNAEDWATRGGLVKTDWSKAPFTASYRGFSEE-ACVVSN---------------
---GKSSCSNGSGQ--------GSSSGSWLSQE---LDSTGQERMRWVQSNYMIYNYCTD
AKRFPQGLPRECLSA---------------------------------------------
------------------------
>BolC.XTH23
---------------------------------------------MAMINYSTILFPLLA
------------------------------------------------------------
------------------------------------------------------------
------------------------AIMIYSVSAN---FHQDVEITWGDGRGQITNN-GDL
LTLSLDKSSGSGF-QSKNEYLFGKIDMQIKLVAGNSAGTVTAYY----------------
-----------------LKSP---GSTWDEIDFEFLGNLSGDPYTLHTNVFTQGKGD---
--REQQFKLWFDPTIDFHTYSILWNPQRIIFSVDGTPIREFKNMESQGTL---FPKNQPM
RMYSSLWNAEDWATRGGLVKTDWSKAPFTASYRGFSEE-ACVVSN---------------
---GKSSCSNGSGQ--------GSGSGSWLSQE---LDSTGQERMRWVQSNYVIYNYCTD
AERFPQGLPRECLSA---------------------------------------------
------------------------
>AtXTH23
---------------------------------------------MAMISYSTIVVALLA
------------------------------------------------------------
------------------------------------------------------------
------------------------SFMICSVSAN---FQRDVEITWGDGRGQITNN-GDL
LTLSLDKASGSGF-QSKNEYLFGKIDMQIKLVAGNSAGTVTAYY----------------
-----------------LKSP---GSTWDEIDFEFLGNLSGDPYTLHTNVFTQGKGD---
--REQQFKLWFDPTSDFHTYSILWNPQRIIFSVDGTPIREFKNMESQGTL---FPKNQPM
RMYSSLWNAEEWATRGGLVKTDWSKAPFTASYRGFNEE-ACVVIN---------------
---GQSSCPNVSGQ--------GS-TGSWLSQE---LDSTGQEQMRWVQNNYMIYNYCTD
AKRFPQGLPRECLAA---------------------------------------------
------------------------
>BraA.XTH24.c
------------------------------------------------------------
------------------------------------------------------------
------------------------------------------------------------
------------------------------------------------------------
--------------------------MQIKLVPGNSAGTVTTFY----------------
-----------------LKSE---GSTWDEIDFEFLGNMSGDPYTLHTNVYTQGKGD---
--KEQQFHLWFDPAANFHTYSILWNPQRIIWTVDNTPIREFKNSEPLGVL---FPKSKPM
RMYASLWNADDWATRGGLVKTDWSKAPFVASYRHIKCD-GCVHAN---------------
---GRSSCSS------------TRPTSNWYTQQ---MDSTSQARLRWVQKNYMIYNYCTD
SKRFPQGIPRECATSA--------------------------------------------
------------------------
>BolC.XTH24.b
------MFTHSLLIYFIKYSYYYFSSHYIYTCLPSYLFLTFLTKHKDMSSFKIFFFSALL
------------------------------------------------------------
------------------------------------------------------------
------------------------AAVFSASAAD---FNSDVNVAWGNGRGKILNN-GQL
LTLTLDKSSGSGF-QSKAEYLFGKIDMQIKLVPGNSAGTVTTFY----------------
-----------------LKSE---GSTWDEIDFEFLGNMSGDPYTLHTNVYTQGKGD---
--KEQQFHLWFDPAANFHTYSILWNPQRIIWTVDNTPIREFKNSEPLGVL---FPKSKPM
RMYASLWNADDWATRGGLVKTDWSKAPFVASYRHIKCD-GCVHAN---------------
---GRSSCSS------------TRPTSNWYTQQ---MDSTSQARLRWVQKNYMIYNYCTD
SKRFPQGIPRECATSA--------------------------------------------
------------------------
>BraA.XTH24.b
-----------------------------------------------MSPFKIFFFAALL
------------------------------------------------------------
------------------------------------------------------------
------------------------AAVFSFSAAD---FNSDVNVAWGNGRGKILNN-GQL
LTLSLDRSSGSGF-QSKTEYLFGKIDMQIKLVPGNSAGTVTTFY----------------
-----------------LKSE---GSTWDEIDFEFLGNMSGDPYTLHTNVYTQGKGD---
--KEQQFYLWFDPTANFHTYSILWNPQRIILTVDGTPIREFKNSESIGVL---FPKSKPM
RMYASLWNADDWATRGGLVKTDWSKAPFMASYRNIKIE-GCVHIN---------------
---GRSSCS---------------PSSSWYTQQ---MDATSQARLRWVQKNYMIYNYCTD
RKRFPQGIPRECAPSA--------------------------------------------
------------------------
>BolC.XTH24.a
-----------------------------------------------MSPFKIFFFAALL
------------------------------------------------------------
------------------------------------------------------------
------------------------AAVFSFSAAD---FNSDVNVAWGNGRGKILNN-GQL
LTLSLDRSSGSGF-QSKTEYLFGKIDMQIKLVPGNSAGTVTTFY----------------
-----------------LKSE---GSTWDEIDFEFLGNMSGDPYTLHTNVYTQGKGD---
--KEQQFYLWFDPTANFHTYSILWNPQRIILTVDDTPIREFKNSESIGVL---FPKSKPM
RMYASLWNADDWATRGGLVKTDWSKAPFMAAYRNIKID-GCAHIN---------------
---GRSSCS---------------PSSSWYTQQ---MDATSQARLRWVQKNYMIYNYCTD
RKRFPQGIPRECATSA--------------------------------------------
------------------------
>BraA.XTH24.a
-----------------------------------------------MSPFKIFLFSALL
------------------------------------------------------------
------------------------------------------------------------
------------------------AAAFLASAAD---FNSDVNVAWGNGRGKILNN-GQL
LTLTLDKSSGSGF-QSKTEYLFGKIDMQIKLVPGNSAGTVTTFY----------------
-----------------LKSE---GSTWDEIDFEFLGNMTGDPYTLHTNVYTQGKGD---
--KEQQFHLWFDPTANFHTYSILWNPQRIILTVDDTPIREFKNSESLGVL---FPKSKPM
RMYASLWNADDWATRGGLVKTDWSKAPFTASYRNIKID-GCAHSN---------------
---GRSSCTS------------TKPTSTWYTQE---MDSTSQARLRWVQKNYMIYNYCTD
TKRFPQGIPRECATRS--------------------------------------------
------------------------
>BolC.XTH24.d
------------------------------------------------------------
------------------------------------------------------------
------------------------------------------------------------
------------------------------------------------------------
--------------------------MQIKLVPGNSAGTVTTFY----------------
-----------------LKSE---GSTWDEIDFEFLGNMTGDPYTLHTNVYTQGKGD---
--KEQQFHLWFDPTANFHTYSILWNPQRIILTVDDTPIREFKNSESLGVL---FPKSKPM
RMYASLWNADDWATRGGLVKTDWSKAPFTASYRNIKVD-GCAHSN---------------
---GRSSCTS------------TKPTSNWYTQE---MDSTSQARLRWVQKNYMIYNYCTD
TKRFPQGIPRECATRS--------------------------------------------
------------------------
>AtXTH24
-----------------------------------------------MSPFKIFFFTTLL
------------------------------------------------------------
------------------------------------------------------------
------------------------VAAFSVSAAD---FNTDVNVAWGNGRGKILNN-GQL
LTLSLDKSSGSGF-QSKTEYLFGKIDMQIKLVPGNSAGTVTTFY----------------
-----------------LKSE---GSTWDEIDFEFLGNMSGDPYTLHTNVYTQGKGD---
--KEQQFHLWFDPTANFHTYSILWNPQRIILTVDDTPIREFKNYESLGVL---FPKNKPM
RMYASLWNADDWATRGGLVKTDWSKAPFMASYRNIKID----------------------
----------------------SKPNSNWYTQE---MDSTSQARLKWVQKNYMIYNYCTD
HRRFPQGAPKECTTSS--------------------------------------------
------------------------
>BolC.XTH24.c
-----------------------------------------------MYPFKIFFFTTLL
------------------------------------------------------------
------------------------------------------------------------
------------------------MAVFSFSDAD---FNSDVDVAWGSDHVKILNN-GQL
LTLSLDKLSGSGF-QSKQEYLFGQIDMQIKLVPGNSAGIVTNFY----------------
-----------------ISYSTW-RSTWDEIGFEFLGNTSGDPYTLHTNVYTQGKGD---
--KEQQFYLWFDPTANFHTYSILWNPQRIILTVDDTPIREFKNSESIGVL---FPNSQPM
RMYANLWNADDWATRGGRVKTDWSGAPFTASFRNINID-GCVHTN---------------
---GRSSCST------------NKPSSSWYTQQ---MDATSQARLEWVQKNYMIYTYCTD
TEKFPQGVPSECATSV--------------------------------------------
------------------------
>BraA.XTH25.b
-----------------------------------------MDR-STFILSILLTLTATT
------------------------------------------------------------
------------------------------------------------------------
------------------------TTFFSPVYAG--TFDMEFDITWGDGRGKVLNN-GEL
LTLSLDRASGSGF-QSKKEYLFGKIDMQLKLVPGNSAGTVTAYY----------------
-----------------LKSK---GDTWDEIDFEFLGNLTGDPYVMHTNVYNQGKGD---
--REQQFNLWFDPTADFHTYSVLWNPHHIVFLVDGIAIRQFKNLEHRGIQ---YPKLQPM
RLYSSLWNADQWATRGGLVKTDWSNAPFTASYRNFRAD-ACVSFA---------------
---GKSSCPAS--------------SPRWFTQK---LDLTAEDKMRVVQSKFMVYNYCTD
TKRFPQGVPKECNIH---------------------------------------------
------------------------
>BolC.XTH25
-----------------------------------------MDR-STLILSILLTLTATN
------------------------------------------------------------
------------------------------------------------------------
------------------------TTFFSPVLAG--TFDSEFDITWGDGRGKVLNN-GEL
LTLSLDRASGSGF-QSKKEYLFGKIDMQLKLVPGNSAGTVTAYY----------------
-----------------LKSK---SDTWDEIDFEFLGNLTGDPYVMHTNVYTQGKGD---
--REQQFNLWFDPTADFHTYSVLWNPHHIVFLVDGIAIRQFKNLEHRGIQ---YPKLQPM
RLYSSLWNADQWATRGGLVKTDWSNAPFTASYRNFRAD-ACVSFA---------------
---GKSSCPAS--------------SPRWFTQK---LDLTAEDKMRVVQSKFMVYNYCTD
TKRFPQGVPKECNIH---------------------------------------------
------------------------
>AtXTH25
-----------------------------------------MDR-STFILSLLFTLTVST
------------------------------------------------------------
------------------------------------------------------------
------------------------TTLFSPVFAG--TFDTEFDITWGDGRGKVLNN-GEL
LTLSLDRASGSGF-QTKKEYLFGKIDMQLKLVPGNSAGTVTAYY----------------
-----------------LKSK---GDTWDEIDFEFLGNLTGDPYTMHTNVYTQGKGD---
--REQQFHLWFDPTADFHTYSVLWNPHHIVFMVDDIPVREFKNLQHMGIQ---YPKLQPM
RLYSSLWNADQWATRGGLVKTDWSKAPFTASYRNFRAD-ACVSSG---------------
---GRSSCPAG--------------SPRWFSQR---LDLTAEDKMRVVQRKYMIYNYCTD
TKRFPQGFPKECRH----------------------------------------------
------------------------
>BraA.XTH25.a
-----------------------------------------MDRHSTLILSILLN--ALT
------------------------------------------------------------
------------------------------------------------------------
------------------------TTFFSPVYAG--TFDREFDITWGGGRGKVLNN-GEL
LTLSLDRASGSGF-QSKKESLFGKIDMQIKLVPGNSAGTVTTYY----------------
-----------------LKSK---GDTWDEIDFEFLGNLTGDPYVMHTNVYTQGKGD---
--REQQFHLWFDPTADFHTYSVLWNHHHIVFLVDGIPIRQFKNLEHRRIP---YPKMQPM
RLYSSLWNADQWATRGGLVKTDWSKAPFTASYRNFRAD-ACVSYT---------------
---GKPSCPAG--------------SPRWLSHR---FDLTAENNMRVVQRKFMVYNYCTD
SKRFPQGFPKECGIH---------------------------------------------
------------------------
>BraA.XTH21
------------------------------------------------------------
------------------------------------------------------------
------------------------------------------------------------
------------------------------------------------------------
--------------------------MQIKLVPGNSAGTVTTFY----------------
-----------------LKSQ---GLTWDEIDFEFLGNVSGDPYILHTNVYTQGKGD---
--REQQFYLWFDPTAEFHNYSILWNPSHIVFYVDGKPIREFKNLDAMGVA---YPKSQPM
RMYGSLWNADDWATRGGLVKTNWSEGPFVASFMNYNSENACIWSI---------------
---DNGTTTNTPCSPSGSSSSSSTSTSEWFSQRG--MDSSSRKVLKWVQKKFMVYNYCKD
KKRFWQGLPVECGAKKNNKNKNKNKN--IKS-----------------------------
------------------------
>BolC.XTH21
---------------------MSQTQINTSATYNLKEETSPKWKTKMVSHTLLVMSLILF
------------------------------------------------------------
------------------------------------------------------------
------------------------LGLNTFLVAHANYLNQNIDITWGDGRGNFQNN-GTL
LNLTLDQSSGSGF-QSKAEYLYGKVDMQIKLVPGNSAGTVTTFY----------------
-----------------LKSQ---GLTWDEIDFEFLGNVSGDPYILHTNVYTQGKGD---
--REQQFYLWFDPTAEFHNYSILWNPSHIVFYVDGKPIREFKNLEAMGVA---YPKSQPM
RMYGSLWNADDWATRGGLVKTNWSEGPFVASFMNYNSENACVWST---------------
---DNGTTTTTPCSPGDSSSSSSTSTSEWFSQRG--MDSSSRKVLKWVQKKFMVYNYCKD
KKRFWQGLPVECDAKKNNKNKNKNKNKNIKS-----------------------------
------------------------
>AtXTH21
----------------------------------------------MVSSTLLVMSISLF
------------------------------------------------------------
------------------------------------------------------------
------------------------LGLSILLVVHGKDFNQDIDITWGDGRGNILNN-GTL
LNLGLDQSSGSGF-QSKAEYLYGKVDMQIKLVPGNSAGTVTTFY----------------
-----------------LKSQ---GLTWDEIDFEFLGNVSGDPYIVHTNVYTQGKGD---
--REQQFYLWFDPTAAFHNYSILWNPSHIVFYIDGKPIREFKNLEVLGVA---YPKNQPM
RMYGSLWNADDWATRGGLVKTNWSQGPFVASFMNYNSENACVWSI---------------
---VNGTTTTSPCSPGDSTSSSSSSTSEWFSQRG--MDSSSKKVLRWVQRKFMVYNYCKD
KKRFSNGLPVECTAK--NKNTKS-------------------------------------
------------------------
>BraA.XTH22.e
------------------------------------------------MGCSPILISLFI
------------------------------------------------------------
------------------------------------------------------------
------------------------LSCSALILAG--DFRKDIDIVWGSDKAKILEN-GQA
ITLSLDKASGSGF-ESKAQFLFGKVSMELKLVPGNSAGTVTSYY----------------
-----------------LASK---GTMWDEIDFEFLGNLSGDPYTVHTNVITQGKGD---
--REQQFRLWFDPTVDFHTYSILWNPKTIVFYVDGTPIREFKKMNTKNVA---YPEKQAM
RVHSSLWNGDDWATRGGLVKTDWSKAPFTAYYRNFEVQ-DCDWSA---------------
---PGSNVSCGGGG-----------PNSWLNEG---IDENSRKRLKWVQSNFIIYNYCND
AKRFRLGLPTECVVMN--------------------------------------------
------------------------
>BolC.XTH22.b
------------------------------------------------MGCSPILISLSI
------------------------------------------------------------
------------------------------------------------------------
------------------------LSCSALILAG--DFRKDIDIVWGSDKAKILEY-GQA
ITLSLDKASGSGF-ESKAQFLFGKVSMELKLVTGNSAGTVTSYY----------------
-----------------LASK---GTMWDEIDFEFLGNLSGDPYTVHTNVITQGKGD---
--REQQFRLWFDPTVDFHTYSILWNPKTIVFYVDGTPIREFKKMNTKNVA---YPEKQAM
RVHSSLWNGDDWATRGGLVKTDWSKAPFTAYYRNFEVQ-DCDWSA---------------
---PGSNASCGGGG-----------PNSWLNEG---IDENSRKRLKWVESNFIIYNYCND
AKRFRLGLPTECVVMN--------------------------------------------
------------------------
>BraA.XTH26
------------------------------------------MAGLRVQTLIFVLVGALA
------------------------------------------------------------
------------------------------------------------------------
------------------------ILDRTFVEAN---FDKNFIVTWGKHHIGTTNG---N
LRLVLDKSAGSAI-RSKVAHLFGTVEMLIKLVPGNSAGTVAAYY----------------
-----------------MSST---GTAHDEIDFEFLGNSTGEPYTIHTNIFAKGKGD---
--REQQFKPWFNPTNGFHNYTIHWNPSEVVWFVDGTPIRVFRNYEKEGIA---YPNKQGM
KVFASLWSADDWATQGGRVKTNWTQAPFVAEGRRYKAR-TCLWQG---------------
-PASIKQCADPTIK-----------SNWWTSPSFSQLTRSQIDRMQKIRSGFMIYDYCKD
TNRFKGVMPPECSKRQF-------------------------------------------
------------------------
>BolC.XTH26
------------------------------------------MAGLRVQTLIFVLVTALA
------------------------------------------------------------
------------------------------------------------------------
------------------------ILDRTFVEAN---FDKNFIVTWGKHHIGTTNG---N
LRLVLDKSAGSAI-RSKVAHLFGTVEMLIKLVPGNSAGTVAAYY----------------
-----------------MSST---GTAHDEIDFEFLGNSTGEPYTIHTNIFAKGKGD---
--REQQFKPWFNPTNGFHNYTIHWNPSEVVWFVDGTPIRVFRNYEKEGIA---YPNKQGM
KVFASLWSADDWATQGGRVKTNWTQAPFVAEGRKYKAR-ACLWQG---------------
-PVSIKQCADPTIK-----------SNWWTSPSFSQLTRTQLDRMQKIRSGFMIYDYCKD
TNRFKGVIPPECSKRQF-------------------------------------------
------------------------
>AtXTH26
------------------------------------------MAGLQAKTLMFVLAAALA
------------------------------------------------------------
------------------------------------------------------------
------------------------TLGRTFVEAD---FSKNFIVTWGKDHMFMNGT---N
LRLVLDKSAGSAI-KSKVAHLFGSVEMLIKLVPGNSAGTVAAYY----------------
-----------------LSST---GSTHDEIDFEFLGNATGQPYTIHTNLYAQGKGN---
--REQQFRPWFNPTNGFHNYTIHWNPSEVVWFVDGTPIRVFRNYESEGIA---YPNKQGM
KVFASLWNAEDWATQGGRVKTNWTLAPFVAEGRRYKAR-ACLWKG---------------
-SVSIKQCVDPTIR-----------SNWWTSPSFSQLTASQLTKMQKIRDGFMIYDYCKD
TNRFKGVMPPECSKKQF-------------------------------------------
------------------------
>BraA.XTH27.a
------------------------------------METLSRFLVFMSLFSGLGSGFTLQ
------------------------------------------------------------
------------------------------------------------------------
------------------------NLP-------ITSFEESYMQLFGDKNLFVHKD-GKS
VRLTLDERTGSGF-VSNDLYLHGFFSASIKLPSDYSAGVVVAFYM---------------
------------------SNGDTYEKNHDEIDFEFLGNIRGREWRIQTNIYGNGSTH---
LGREERCNLWFDPTEDYHQYSILWSDFHIIFYVDNVPIREVKRTSSMGGDFP----SKPM
SLYTTIWDGSKWATNGGKYGVNYKYAPYIARFSDLVLHGCAVDPIEQLP-----------
---KCDEGA-----------------IEYIR-AAQEISLSERAKMEVFRRKHMTYSYCYD
RTRYKVSLPECVVNPAEAQRLRVYDPVTFGGIP---RRHRSGKHRSK----RSRTDGTVS
I-----------------------
>BolC.XTH27.b
------------------------------------METLSRFLVFMSLFSGLVSGYTLQ
------------------------------------------------------------
------------------------------------------------------------
------------------------NLP-------ITSFEESYTQLFGAKNLFVHKD-GKS
VRLTLDERTGSGF-VSNDLYLHGFFSASIKLPSDYSAGVVVAFYM---------------
------------------SNGDT-------------------------------------
------------------------------FYVDNVPIREVKRTSSMGGDFP----SKPM
SLYTTIWDGSKWATNGGKYGVNYKYGPYIARFSDLVLHGCAVDPIEQFP-----------
---KCEERA-----------------IEYIR-AAQEISPSERAKMEVFRRKHMTYSYCYD
RTRYKVSLPDCVVNPAEAHRLRVYDPVTFGGIP---RRHRSGKHRSK----RSHMDGTES
I-----------------------
>AtXTH27
------------------------------------METLSRLLVFMSLFSGLVSGFALQ
------------------------------------------------------------
------------------------------------------------------------
------------------------NLP-------ITSFEESYTQLFGDKNLFVHQD-GKS
VRLTLDERTGSGF-VSNDYYLHGFFSASIKLPSDYTAGVVVAFYM---------------
------------------SNGDMYEKNHDEIDFEFLGNIREKEWRVQTNIYGNGSTH---
SGREERYNLWFDPTEDFHQYSILWSDSHIIFFVDNVPIREVKRTAEMGGHFP----SKPM
SLYTTIWDGSKWATNGGKYGVNYKYAPYIARFSDLVLHGCPVDPIEQFP-----------
---RCDEGA-----------------AEDMR-AAQEITPSQRSKMDVFRRRLMTYSYCYD
RARYNVALSECVVNPAEAQRLRVYDPVRFGGIP---RRHRNGKHRSK----RSRVDGTES
I-----------------------
>BraA.XTH27.b
----------------------------------------------MSLFSGFVSGFTLQ
------------------------------------------------------------
------------------------------------------------------------
------------------------NLP-------VTSFEESYTQLFGDKNLFVHKD-GKT
VRLTLDERTGSGF-VSNDLYLHGLFSASIKLPSDYSAGVVVAFYM---------------
------------------SNGDMYEKNHDEIDFEFLGNIRGKEWRIQTNIYGNGSTH---
LGREERSNLWFDPTEDYHQYSILWSDSHIIFFVDNVPIREVKRTASMGGHFP----SKPM
SLYTTIWDGSKWATNGGKYGVNYKYAPYVAQLTDLVLHGCAVDPIEQFP-----------
---KCDEGA-----------------DEDIR-AAQEISPSQRVKMGVFRRKHMTYSYCYD
RNRYKVALPECVVIPAEAQRLRVHDPVTFGGIP---RRHRYGKHRSR----RSRVVGTES
I-----------------------
>BolC.XTH27.a
------------------------------------METLSRFLVFMYLFSRFVSGFTLQ
------------------------------------------------------------
------------------------------------------------------------
------------------------NLP-------VTSFEESYTQLFGDKNLFVHKD-GKS
VRLTLDERTGSGF-VSNDLYLHGLFSASIKLPSDYSAGVVVAFYM---------------
------------------SNGDMYEKNHDEIDFEFLGNIRGKEWRIQTNIYGNGSTH---
LGREERSNLWFDPTEDYHQYSILWSDSHIIFFVDNIPIREVKRTASMGGHFP----SKPM
SLYTTIWDGSKWATNGGKYGVNYKYAPYVAKLTDLVLHGCAVDPIEQFP-----------
---KCDEGA-----------------DEDIR-AAQEISPSQRVKMGAFRRKHMTYSYCYD
RNRYKVALPECVVIPAEAQRLRVHDPVTFGGIP---RRHRNGKHRSR----RSRVVGAES
MLLEQSRYNETYSQ----------
>BraA.XTH28
------------------------------------MELLARFLAFMSLFTSLVSGFALQ
------------------------------------------------------------
------------------------------------------------------------
------------------------KLP-------LIQFDEGYTHLFGDQNLIVHRD-GKS
VRLILDERTGSGF-VSNDIYLHGFFSSSIKLPADYSAGVVIAFYL---------------
------------------SNGDIYEKNHDEIDFEFLGNIRGKEWRIQTNIYGNGSTH---
LGREERYNLWFDPTEDFHQYSIMWSHSHIIFYVDNIPIREVKRTASMGGDFP----AKPM
SLYATIWDGSKWATNGGKYGVNYKFAPYVAQFTDMILHGCAVDPIEKVL-----------
---SCQDGA-----------------EEDLR-LASEITDSQRKKMDSLRRKHMTYSYCYD
RTRYKVALPECVVNTEEAKRLRVYDPVTFGGIP---HRHRHGKHRS-----KSR----QS
I-----------------------
>BolC.XTH28
----------------------------------------------MSLFTGLVSGFALQ
------------------------------------------------------------
------------------------------------------------------------
------------------------KLP-------LIQFDEGYTHLFGDQNMIVNRD-GKS
VRLILDERTGSGF-VSNDIYLHGFFSSSIKLPADYSAGVVIAFYL---------------
------------------SNGDIYEKNHDEIDFEFLGNIRGKEWRIQTNIYGNGSTH---
LGREERYNLWFDPTEDFHQYSIMWSHSHIIFYVDNIPIREVKRTASMGGDFP----AKPM
SLYATIWDGSKWATNGGKYGVNYKFAPYVAQFADLILHGCAVDPIEKVL-----------
---SCQDGA-----------------AEDLR-LASEITESQRKKMDSLRRKHMTYSYCYD
RTRYKVALPECVVNPEEAKRLRVYDPVTFGGIP---HRHGHGKHRS-----KSR----QS
I-----------------------
>AtXTH28
------------------------------------MGFITRFLVFMSLFTSLVSGFALQ
------------------------------------------------------------
------------------------------------------------------------
------------------------KLP-------LIQFDEGYTQLFGDQNLIVHRD-GKS
VRLTLDERTGSGF-VSNDIYLHGFFSSSIKLPADYSAGVVIAFYL---------------
------------------SNGDLYEKNHDEIDFEFLGNIRGREWRIQTNIYGNGSTH---
LGREERYNLWFDPTEDFHQYSILWSLSHIIFYVDNVPIREVKRTASMGGDFP----AKPM
SLYSTIWDGSKWATDGGKYGVNYKYAPYVSQFTDLILHGCAVDPTEKFP-----------
---SCKDEA-----------------VQNLR-LASEITESQRNKMEIFRQKHMTYSYCYD
HMRYKVVLSECVVNPAEAKRLRVYDPVTFGGIP---HGHRRGKHRS-----RSRLARTES
I-----------------------
>BraA.XTH29.a
---------------------------------MSDLKYRLKVMVMMMAIVSWRCVLGLE
------------------------------------------------------------
------------------------------------------------------------
------------------------NIN-------PIFFDEGLSHLFGESNLIRSPD-DRS
VRLLLDKYTGSGF-ISSSMYQHGFFSSLIKLPGANTAGLVVAFYT---------------
------------------SNGDVFVKNHDELDIEFLGNVEGKPWRFQTNMYGNGSTS---
RGREERYRLWFDPSKEFHRYSILWNPTKIIFWVDDVPIREIKRKEEMKGDYP----QKPM
SLYATIWDASSWATSGGKFGVDYTFSPFVSEFKDIALDGCNVS--ESLT-TVTRD---NY
NNINCSASD-----------------QLLMTSDYSTISPKQAAAMRRFRERYMYYSYCYD
TVRYAVPPPECVILTAEKDRFRDTGRLKFGGSHTKVHRARKRRRRN-----RSTPVVSAE
L-----------------------
>BolC.XTH29.b
------------------------------------------------------------
------------------------------------------------------------
------------------------------------------------------------
------------------------------------------------------------
------------------------------------------------------------
------------------------------------------------------------
----------------------------------------------MNGDYP----QKPM
SLYATIWDASSWATSGGKFSVDYTFSPFVSEFKDIALDGCNVS--ESLT-TLTRD---NY
NNINCSASD-----------------QLLMTSDYSTISPKQAAAMRRFRERYMYYSYCYD
TVRYAVPPPECVILTAEKDRFRDTGRLKFGGSHTKVHRARKKRRRN-----RSTPVVSAE
L-----------------------
>BraA.XTH29.b
---------------------------MRDSIYLLWINHGLKVMMVMMMFVSWRGVLGLE
------------------------------------------------------------
------------------------------------------------------------
------------------------NIN-------PIFFDEGLSHLFGESNLIRSPD-DRS
VRLLLDKYTGSGF-ISSNMYQHGFFSSLIKLPGAYTAGLVVAFYT---------------
------------------SNGDVFVKNHDELDIEFLGNVEGKPWRFQTNMYGNGSTN---
RGREERYRLWFDPSKEFHRYSILWNPTKIIFWVDDVPIREIIRKEEMKGDYP----QKPM
SLYATIWDASSWATSGGKFGVDYAFSPFVSEFKDVALDGCNVS--DSFP-NNNNN-TVGY
NYVNCSASD-----------------QDLMASDYSTISPKQAAAMRRFRERYMYYSYCYD
TVRYAVPPPECVIVTAEKDRFKDTGRLKFGGS----HRARKRRKRN-----RSTPVVSAD
Q-----------------------
>BolC.XTH29.a
-------------------------------------------MMVMMMFVSWRCVLGLE
------------------------------------------------------------
------------------------------------------------------------
------------------------NIN-------PIFFDEGLSHLFGEANLIRSPD-DRS
VRLLLDKYTGSGF-ISSNMYQHGFFSSLIKLPGAYTAGLVVAFY----------------
---------------------------------------------FMT------------
----------------------------CRFWVDDVPIREIIRKEEMKGDYP----QKPM
SLYATIWDASSWATSGGKFGVDYAFSPFVSEFKDVALDGCNVS--DSFP-NNNNNNTVGY
NYINCSASD-----------------QDLMTSDYSTISPKQAAAMRRFRERYMYYSYCYD
TVRYAVPPPECVIVTAEKDRFRDTGRLKFGGS----HRARKRRKRN-----RSTPVVSAD
Q-----------------------
>AtXTH29
---------------------------MRDSIYLLWIDNRLVVIIMMVMMVSCRCVLGLE
------------------------------------------------------------
------------------------------------------------------------
------------------------NIN-------PIFFDEGLSHLFGEGNLIRSPD-DRS
VRLLLDKYTGSGF-ISSSMYQHGFFSSLIKLPGAYTAGIVVAFYT---------------
------------------SNGDVFVKDHDELDIEFLGNLEGKPWRFQTNMYGNGSTN---
RGREERYRLWFDPSKEFHRYSILWTPTKIIFWVDDVPIREILRKEEMNGDYP----QKPM
SLYATIWDASSWATSGGKFGVDYTFSPFVSEFKDIALDGCNVS--DSFPGENNNNNIGNY
NNINCSVSD-----------------QFLMSNDYSTISPKQATAMRRFRERYMYYSYCYD
TIRYSVPPPECVIVTAEKNRFRDTGRLKFGGSHPKVHKARKKRRRN-----RSTPVVSAD
L-----------------------
>BraA.XTH30
-------------------------------MSKLSYNLIF---FIVFLCLGLR-SSAFT
------------------------------------------------------------
------------------------------------------------------------
------------------------NLN-------TLSFEESLSPLFGDGNLVRSPD-DLS
VRLLLDKYTGSGF-ISSNMYQHGFYSSMIKLPADYTAGVVVAFYT---------------
------------------SNGDVFEKTHDELDIEFLGNIKGKPWRFQTNLYGNGSTH---
RGREERYRLWFDPSKEFHRYSILWTPHKIIFWVDDVPIREVIRSEAMGADYP----AKPM
SLYATIWDASDWATSGGKYKANYKYAPFVAEFKSFSLDGCSVDPIQEVP-----------
--TDCSDSV-----------------DFLESQDYFSINSRQRAAMRRFRQRFMYYSYCYD
TVRYPEAPPECVIVPAEKDRFKDTGRLKFGGTEARGRRRNRRQQRP---EIESDPDERRR
LLK---------------------
>BolC.XTH30.b
-------------------------------MSKLSYNLIF---FIVFLCLGLR-SSAIT
------------------------------------------------------------
------------------------------------------------------------
------------------------NLN-------TLSFEESLSPLFGDGNLVRSPD-DLS
VRLLLDKYTGSGF-ISSNMYQHGFYSSMIKLPADYTAGVVVAFYT---------------
------------------SNGDVFEKTHDELDIEFLGNIKGKPWRFQTNLYGNGSTH---
RGREERYRLWFDPSKEFHRYSILWTPHKIIFWVDDVPIREVIRSEAMGADYP----AKPM
SLYATIWDASDWATSGGKYKANYKYAPFVAEFKSFSLDGCSVDPIQEVP-----------
--TDCSDSV-----------------DFLESQDYFSINSRQRASMRRFRQRFMYYSYCYD
TVRYPEAPPECVIVPAEKDRFKDTGRLKFGGTEARGRRRNHRQQRP---EIESDPDERRR
LLK---------------------
>BolC.XTH30.a
-------------------------------MSKLSYNLIFSIIIFVFLCLGLR-SSAFT
------------------------------------------------------------
------------------------------------------------------------
------------------------NLN-------TLSFEESLSPLFGDANLVRSPD-DLS
VRLLLDKYTGSGF-ISSNMYQHGFYSSMIKLPADYTAGVVVAFYT---------------
------------------SNGDVFQKTHDELDIEFLGNIKGKPWRFQTNLYGNGSTP---
RGREERYRLWFDPSKEFHRYSILWTPHKIIFWVDDVPIREVIRSEAMGADYP----AKPM
ALYATIWDASDWATSGGKYKANYKFAPFVAEFKSFSLDGCSVDPIQEVP-----------
--VDCADSV-----------------EFLESQDYSAINSHQRAAMRRFRQKFMYYSYCYD
TVRYPEPPPECVIVPAEKDRFRDTGRLKFGGTEARERRRNRRQQRP---EIESDPDERKL
L-----------------------
>AtXTH30
-------------------------------MSKSSYNHIF----ILILCLCLRSSSAFT
------------------------------------------------------------
------------------------------------------------------------
------------------------NLN-------TLSFEESLSPLFGDANLVRSPD-DLS
VRLLLDRYTGSGF-ISSNMYQHGFYSSMIKLPADYTAGVVVAFYT---------------
------------------SNGDVFEKTHDELDIEFLGNIKGKPWRFQTNLYGNGSTH---
RGREERYRLWFDPSKEFHRYSILWTPHKIIFWVDDVPIREVIRNDAMGADYP----AKPM
ALYATIWDASDWATSGGKYKANYKFAPFVAEFKSFSLDGCSVDPIQEVP-----------
--MDCSDSV-----------------DFLESQDYSSINSHQRAAMRRFRQRFMYYSYCYD
TLRYPEPLPECVIVPAEKDRFKETGRLKFGGTEARERRRNRRQQRRPEIEIESDPDDRKL
L-----------------------
>BraA.XTH33
-----------------------MASLKNYNMKILLETAVVFCLCSFSLVSSHSRKFTTP
------------------------------------------------------------
------------------------------------------------------------
------------------------NVTRVTDQFSRIAIESGFSKRFGDHNIIIN---GSL
AKLTLDKSSGAGL-VTKNTYHYGFFSARLKLPAGFASGVVVAFYL---------------
------------------SNAESYPKNHDEIDIELLGRSRRDDWSIQTNVYANGSLK---
TGREEKFYYWFDPTQAFHDYTLIWNSHHIVFLVDNIPVREFPNRGAFMSAYP----SKPM
SLYVTVWDGSEWATHGGKYPVNYKYGPFVASIADVKLSGCSVNNGSSTG-----------
-PGPCTKSGGSVSS-----------LDPVDGQDFATLSKNQIAAMDWARRKLMFYSYCND
KSRYKVMPAEC-------------------------------------------------
------------------------
>BolC.XTH33
-----------------------MASLKNNNMKIMWETAVVLCLCSFSLVCSHSRKFTTP
------------------------------------------------------------
------------------------------------------------------------
------------------------NVTRLTDQFSRIAIESGFSKRFGDHNIIIN---DSL
AKLTLDKSSGAGL-VTKNTYHYGFFSARLKLPAGFASGVVVAFYL---------------
------------------SNAESYPKNHDEIDIELLGRSRRDDWSIQTNVYANGSLK---
TGREEKFYYWFDPTQAFHDYTLIWNSHHIVFLVDNIPVREFPNRGAFMSAYP----SKPM
SLYVTVWDGSEWATHGGKYPVNYKYGPFMASIADVKLSGCSVNNGSSTG-----------
-PGPCTKSGGSVSS-----------LDPVDGQDFATLSKNQIAAMDWARRKLMFYSYCND
KSRYKVMPAEC-------------------------------------------------
------------------------
>AtXTH33
-------------------------------MKIMWETAVVFCLCSLSLVSSHSRKFTTP
------------------------------------------------------------
------------------------------------------------------------
------------------------NVTRLTDQFSKIAIENGFSRRFGAHNIQVN---GSL
AKLTLDKSSGAGL-VSKNKYHYGFFSARLKLPAGFASGVVVAFYL---------------
------------------SNAETYPKSHDEIDIELLGRSRRDDWTIQTNVYANGSTR---
TGREEKFYFWFDPTQAFHDYTLIWNSHHTVFLVDNIPVRQFPNRGAFTSAYP----SKPM
SLYVTVWDGSEWATKGGKYPVNYKYAPFVVSVADVELSGCSVNNGSSTG-----------
-SGPCTKSGGSISS-----------LDPVDGQDFATLSKNQINAMDWARRKLMFYSYCSD
KPRYKVMPAECN------------------------------------------------
------------------------
>BraA.XTH31.a
-------------------------------MAFPLILLA----FVVLC-SSGYSQRSPS
------------------------------------------------------------
------------------------------------------------------------
------------------------PGYYPSSRVPTSPFDRDFRTLWG--SQHQRTE-QDV
ITLLLDKSSGSGF-KSLRSYKSGYFGASIKLQSGYTAGVDTSLYL---------------
------------------SNNQEHPGDHDEVDIEFLGTTPGKPYSLQTNVFVRGSGDRNV
IGREMKFNLWFDPTQDFHHYAILWNSNQIVFYVDDVPIRTYDRKN--EAIFP----TRPM
WLYGSIWDASDWATENGRIKADYRYQPFIAKYTNFKLAGCTAEGSSSCT-----------
---PPSASP----------------------MGNRGLSQQQMGAMAWAQRNFLVYNYCHD
PKRDHTQTPEC-------------------------------------------------
------------------------
>BolC.XTH31
-------------------------------MAFPLILLA----FLVLC-SSGYSQRSPS
------------------------------------------------------------
------------------------------------------------------------
------------------------PGYYPSSRVPTSPFDRQFRTLWG--SQHQRTE-QDV
ITLLLDKSSGSGF-KSLRSYKSGYFGASIKLQSGYTAGVDTSLYL---------------
------------------SNNQEHPGDHDEVDIEFLGTTPGKPYSLQTNVFVRGSGDRNV
IGREMKFNLWFDPTQDFHHYAILWNPNQIVFYVDDVPIRTYDRKN--EAIFP----TRPM
WLYGSIWDASDWATENGRIKADYRYQPFFAKYTNFKLAGCTTEGSSSCT-----------
---PPSASP----------------------MGNRGLSQQQMGAMAWAQRNFLVYNYCHD
PKRDHTQTPEC-------------------------------------------------
------------------------
>AtXTH31
-------------------------------MALSLIFLA----LLVLCPSSGHSQRSPS
------------------------------------------------------------
------------------------------------------------------------
------------------------PGYYPSSRVPTSPFDREFRTLWG--SQHQRRE-QDV
VTLWLDKSTGSGF-KSLRPYRSGYFGASIKLQPGFTAGVDTSLYL---------------
------------------SNNQEHPGDHDEVDIEFLGTTPGKPYSLQTNVFVRGSGDRNV
IGREMKFTLWFDPTQDFHHYAILWNPNQIVFFVDDVPIRTYNRKN--EAIFP----TRPM
WVYGSIWDASDWATENGRIKADYRYQPFVAKYKNFKLAGCTADSSSSCR-----------
---PPSPAP----------------------MRNRGLSRQQMAALTWAQRNFLVYNYCHD
PKRDHTQTPEC-------------------------------------------------
------------------------
>BraA.XTH31.b
-------------------------------MAFLVILLA----LLVFS-HCGYSQRSPS
------------------------------------------------------------
------------------------------------------------------------
------------------------PGYYPSSRVPTSPYDRDFRTQWG--FQHQRRE-HDI
TTLWLDKASGSGF-KSIRPYISGYFGASIKLQSGYTAGVDTSFFL---------------
------------------SNHQEHPGDHDEVDIEFLGTTPGKPYSLQTNVFVRGSGDRNV
IGREMKFNLWFDPTQDFHHYAILWNPNQVVFYVDDVPIRTYDRKN--EAIFP----TRPM
WVYGSIWDASDWATENGRIKADYRYQPFVAQYRNFKLAGCTADRSNSCR-----------
---PPSAAP----------------------TGNRGLSQQQMGAMAWAQRNFLVYNYCHD
PKRDHTQTPEC-------------------------------------------------
------------------------
>BolC.XTH32.b
-------------------------------MGSSLISLLPIFHLLVLLGSSVNAYWPPS
------------------------------------------------------------
------------------------------------------------------------
------------------------PGYWPSSKVVSLSFYKGFRNLWG--PQHQRMD-HNA
LTIWLDRVSGSGF-KSVKPFRSGYFGASIKLQPGYTAGVITSLYV---------------
------------------LKR---------------------------------------
-----------------ESYELYFPGLGPRFLVDDIPIRRYPKKS--AATFP----LRPM
WLYGSIWDASSWATEDGKYKADYKYQPFSAKYTNFKAIGCTAYSSARCH-----------
---PVSASP----------------------YRSGGLTRQQYQAMRWVQTHSMVYNYCKD
YKRDHSLTPECWR-----------------------------------------------
------------------------
>BolC.XTH32.c
-------------------------------MANSLISLLPIFHLLVLLGSSVNAYWPPS
------------------------------------------------------------
------------------------------------------------------------
------------------------PGYWPSSKVGSLNFYKGFRNLWG--PQHQRMD-QNA
LTIWLDRTSGSGF-KSVKPFRSGYFGASIKLQPGYTAGVITSLY----------------
------------------------------------------------------------
-------------------YDSFTP---MRFLVDDIPIRRYPKKS--AATFP----LRPM
WLYGSIWDASSWATENGKYKADYKYQPFTAKYTNFKAIGCTAYSSARCH-----------
---PLSASP----------------------YRSGGLTRKQYQAMRWVQTHNMVYNYCKD
YKRDHSLTPECGR-----------------------------------------------
------------------------
>BraA.XTH32.c
-------------------------------MGSSLISLLPIFHLLVLLGSSVNAYWPPS
------------------------------------------------------------
------------------------------------------------------------
------------------------PGYWPSSKVVSLSFYKGFRNLWG--PQHQRMD-QNA
LTIWLDRVSGSGF-KSVKPFRSGYFGASIKLQPGYTAGVITSLYL---------------
------------------SNNEAHPGFHDEVDIEFLGTTFGKPYTLQTNVYIRGSGDGRI
IGREIKYRLWFDPTSGFHHYAILWNPREIIFLVDDIPIRIYPKKS--AATFP----LRPM
WLYGSIWDASSWATEDGKYKADYKYQPFSAKYTNFKAIGCTAYSSARCH-----------
---PVSASP----------------------YRSGGLTRQQYQAMRWVQTHSMVYNYCKD
YKRDHSLTPECWR-----------------------------------------------
------------------------
>BraA.XTH32.a
-------------------------------MTNSLISLLPIFHLLVLLGSSVNAYWPPS
------------------------------------------------------------
------------------------------------------------------------
------------------------PGYWPSSKVGSLNFYKGFRNLWG--PQHQRMD-QNA
LTIWLDRTSGSGF-KSVKPFRSGYFGASIKLQPGYTAGVITSLYL---------------
------------------SNNEAHPGFHDEVDIEFLGTTFGKPYTLQTNVYIRGSGDGKI
IGREMKFRLWFDPTSDFHHYAILWNPREIIFLVDDIPIRRYPKKS--AATFP----LRPM
WLYGSIWDASSWATENGKYKADYKYQPFTAKYTNFKAIGCTAYSSARCH-----------
---PLSASP----------------------YRSGGLTRKQYQAMRWVQTHNMVYNYCKD
YKRDHSLTPECGR-----------------------------------------------
------------------------
>AtXTH32
-------------------------------MGNSLISLLSIFHLLVLWGSSVNAYWPPS
------------------------------------------------------------
------------------------------------------------------------
------------------------PGYWPSSKVGSLNFYKGFRNLWG--PQHQRMD-QNA
LTIWLDRTSGSGF-KSVKPFRSGYFGANIKLQPGYTAGVITSLYL---------------
------------------SNNEAHPGFHDEVDIEFLGTTFGKPYTLQTNVYIRGSGDGKI
IGREMKFRLWFDPTKDFHHYAILWSPREIIFLVDDIPIRRYPKKS--ASTFP----LRPM
WLYGSIWDASSWATEDGKYKADYKYQPFTAKYTNFKALGCTAYSSARCY-----------
---PLSASP----------------------YRSGGLTRQQHQAMRWVQTHSMVYNYCKD
YKRDHSLTPECWR-----------------------------------------------
------------------------
>BraA.XTH32.b
-------------------------------MGNSLISLLPVFQFLVLLGSSVNAYWPPS
------------------------------------------------------------
------------------------------------------------------------
------------------------PGYWPSSKVGSLSFYKGFKNLWG--PQHQRTD-QNG
LTIWLDRTSGSGF-KSVKPFRSGYFGASIKLQPGYTAGVITSLYL---------------
------------------SNQEAHPGFHDEVDIEFLGTTFGKPYTLQTNVYIRGSGDGKI
IGREMKFRLWFDPTSGFHHYAILWNPREIIFLVDDIPIRRYPKKS--AATFP----LRPM
WLYGSIWDASSWATEDGKYKADYKYQPFAAKYTNFKAIGCTAYSPARCH-----------
---PVSASP----------------------YRSGGLTRNQYQAMRWVQTHNMIYNYCKD
YKRDHSLTPECLR-----------------------------------------------
------------------------
>BolC.XTH32.a
-------------------------------MGNSLISLLTVFQFLVLLGSSVNAYWPPS
------------------------------------------------------------
------------------------------------------------------------
------------------------PGYWPSSKVGSLSFYKGFKNLWG--PQHQRTD-QNG
LTIWLDRTSGSGF-KSVKPFRSGYFGASIKLQAGYTAGVITSLYL---------------
------------------SNQEAHPGFHDEVDIEFLGTTSGKPYTLQTNVYIRGSGDGKI
IGREMKFRLWFDPTSGFHHYAILWNPREIIFLVDDIPIRRYPKKS--AATFP----LRPM
WLYGSIWDASSWATEDGKYKADYKYQPFTAKYTNFKAIGCTAYSPARCH-----------
---PVSASP----------------------YRSGGLTRKQYQAMRWVQTHNMIYNYCKD
YKRDHSLTPECLR-----------------------------------------------
------------------------
>BraA.XTH2.b
------------------------------------------------MFSILDFVLVLL
------------------------------------------------------------
------------------------------------------------------------
VIATVD----------------ASVPGGGG-------FDENYVVTWG--NVLKLNQ-G-E
VQLSMDKSAGSAF-ESKHKFGSGFFQMRIKLPPKDTAGVVTAFY----------------
-----------------LTSK---GDTHDEVDFEFLGNRDGKPIQIQTNVFNNGQGN---
--REQKFVLWFDPSTDFHTYGILWNPYQIVFYVDKIPIRIFKNNKKYGVGYPS----KPM
TVIASLWNGEGWATDGGKAKINWSYAPFKANFQSFS-DSGCHADGG--------------
-NINAEACGST--------------TYYWNTIQYSRLSANETTAFKNVRAKYMKYDYCSD
KRRFPVPPTECRLNQ---------------------------------------------
------------------------
>BolC.XTH2
------------------------------------------MNKREYMFSVLDFVLVLF
------------------------------------------------------------
------------------------------------------------------------
LIATVD----------------AQVPGGGG-------FDENYVVTWG--NVLKLNQ-GRE
VQLSMDKTAGAAF-ESKHKFGSGFFQMRIKLPPKDSAGVVTAFY----------------
-----------------LTSK---GDTHDEVDFEFLGNRDGKPIQIQTNVFNNGQGN---
--REQKFVLWFDPSTDFHTYGILWNPYQIVFYVDKIPIRIFKNNKKYGVGYPS----KPM
TVIASLWNGEGWATDGGKAKINWSYAPFKANFQSFS-DSGCHADGG--------------
-NINAEACGST--------------TYYWNTIQYSRLSANETTAFKNVRAKYVTYDYCSD
KRRFPVPPTECRLNQ---------------------------------------------
------------------------
>BraA.XTH2.a
------------------------------------------MDKREYMFS----VLVLF
------------------------------------------------------------
------------------------------------------------------------
LIGTVG----------------AGVPAGGRP------FDDNYVVTWG--NVLKLNQ-GRE
VQLSMDKSSGAGF-QSKHKFGSGFFQMRIKLPPKDTAGVVTAFY----------------
-----------------LTSK---GDTQDELDFEFLGAREGKPIQIQTNVFINGQGN---
--REQKFVLWFDPSADFHTYGILWNPYQIAFYVDNVPIRIFKNNKRYGVGYPS----KPM
TLVVSLWNGEAWATEGGKAKINWSYAPFKANFERFS-DSGCHADGR--------------
-TINAKVCGST--------------TYWWNTNQYSRLSANETTAFKNVRAKYMTYDYCSD
HPRYPVPPTECRLNQ---------------------------------------------
------------------------
>AtXTH2
------------------------------------------MNRIRYCFEL---VSVLF
------------------------------------------------------------
------------------------------------------------------------
LMFTAN----------------ARARGRGAID-----FDVNYVVTWGQDHILKLNQ-GKE
VQLSMDYSSGSGF-ESKSHYGSGFFQMRIKLPPRDSAGVVTAFY----------------
-----------------LTSK---GDTHDEVDFEFLGNRQGKPIAIQTNVFSNGQGG---
--REQKFVPWFDPTTSFHTYGILWNPYQIVFYVDKVPIRVFKNIKKSGVNYPS----KPM
QLVASLWNGENWATSGGKEKINWAYAPFKAQYQGFS-DHGCHVNGQ--------------
-SNNANVCGST--------------RYWWNTRTYSQLSANEQKVMENVRAKYMTYDYCSD
RPRYPVPPSECRWNQ---------------------------------------------
------------------------
>AtXTH1
----------------------------------------------MEYLSIFGFVSVLY
------------------------------------------------------------
------------------------------------------------------------
LIIRVD----------------ARAYEVNGIDQSKVGFDDNYVVTWGQNNVLKLNQ-GKE
VQLSLDHSSGSGF-ESKNHYESGFFQIRIKVPPKDTSGVVTAFY----------------
-----------------LTSK---GNTHDEVDFEFLGNKEGK-LAVQTNVFTNGKGN---
--REQKLALWFDPSKDFHTYAILWNPYQIVLYVDNIPVRVFKNTTSQGMNYPS----KPM
QVVVSLWNGENWATDGGKSKINWSLAPFKANFQGFN-NSGCFTN----------------
--AEKNACGSS--------------AYWWNTGSYSKLSDSEQKAYTNVRQKYMNYDYCSD
KVRFHVPPSECKWNN---------------------------------------------
------------------------
>AtXTH3
---------------------------------------------MDYMRIFSVFVVTL-
------------------------------------------------------------
------------------------------------------------------------
WIIRVD----------------ARVFGGRGIEKFVT-FGQNYIVTWGQSHVSTLHS-GEE
VDLYMDQSSGGGF-ESKDAYGSGLFEMRIKVPSGNTGGIVTAFY----------------
-----------------LTSK---GGGHDEIDFEFLGNNNGKPVTLQTNLFLNGEGN---
--REERFLLWFNPTKHYHTYGLLWNPYQIVFYVDNIPIRVYKN--ENGVSYPS----KPM
QVEASLWNGDDWATDGGRTKVNWSYSPFIAHFRDFA-LSGCNIDGR--------------
-SNNVGACESS--------------NYWWNAGNYQRLSGNEQKLYEHVRSKYMNYDYCTD
RSKYQTPPRECY------------------------------------------------
------------------------
>BraA.XTH3
MNIFRLAGDMTHLASVLVLLLKIHTIKSCAGVSLRTQELYAIVFATRYLDIFTSFVSVYN
TFMKLVFLGSSFSIVWYMRYHKAVHRTYDREQDTFRHWFLVLPCLVLALLIHEKFTFLEV
LWTFSLYLEAVAILPQLVLLQRTRNIDNLTGQYIFLLGGYRGLYILNWIYRYFTEPHFVH
WITWIAGLVQTLLYADFFYYYFLRFIGGRGVEKYVT-FGQNYVVKWGQGHISTLHS-GKE
VDLYMDQSSGAGF-ESKNIYGSGLFQMRIKVPGGNSGGVVTAFY----------------
-----------------LTSL---GSNHDEIDFEFLGNNDGKPITLQTNIFANGEGN---
--REERFLLWFNPIKHYHTYGILWNPYQIVFYVDNIPIRVYKN--QNGVNYPS----KPM
QVEASLWNGDAWATDGGRTKINYAYSPFIAHFQDFSGLSGCYIDGR--------------
-SDNVATCGSS--------------NYWWNGGKYQRLSGYEQKIYEHIRKKYMNYDYCTD
RSKYQSPPRECY------------------------------------------------
------------------------
>BraA.XTH11.b
----------------------------------------MKMRGSDQKNILIV-MMVVI
------------------------------------------------------------
------------------------------------------------------------
----------------------VAATARGED--GFVTWGDNYYTTWGH-PALVINE-TSE
LQLTLDHKSGSGF-ESYKIYGSGSFNIRIKAPQSKSTKVTTSFY----------------
-----------------LRSK---SSRNDGLCFQIFG--NETAYLLNTNIFVYGEGD---
--KYQRFRLWFDPTKDYHSYRFLWNPYQVVFYVDDTAIRVYKKN--PDIYYPSV---QTM
FMHGSVENG---------TMVDPMEMSCTAKFQASK-IDGCATE----------------
-FMSIDKCFSL--------------EYWWNRKENWELSSKERKLYMNARKVYLDYDYCLD
RKRYPKVPQECR----------SYG-----------------------------------
------------------------
>BolC.XTH11.b
------------------------------------------MRGSDQKNILIV-MMVVT
------------------------------------------------------------
------------------------------------------------------------
----------------------VAATARGED--GFVTWGDNYYTTWGH-PALG-------
----------------------------IKAPQTKSTKVTTSFY----------------
-----------------LRSK---SSRNDGLCFQIFG--NGPAYLLNTIIFVYGEGD---
--KYQRFRLWFDPTKDYHSY-------------SDPGVQEESR------HLLPI---GAD
DVH-AVENG---------TMVDPKEMSYTAKFQASK-IDGCATE----------------
-FMSIDKFFGL--------------EYWWNRKENWELSSKERKLYMNARKVYLDYDYCLD
RKRYPKVPQECR----------SYG-----------------------------------
------------------------
>BolC.XTH11.a
-------------------------------------------------------MLPLR
------------------------------------------------------------
------------------------------------------------------------
----------------------AATLSSSSP--SIINLG---------------------
----------------------------IKAPQTKSTKVTTSFY----------------
-----------------LRSK---SSRNDGLCFQIFG--NGPAYLLNTIIFVYGEGD---
--KYQRFRLWFDPTKDYHSYR---------FYVDDTAIRVYKKN--PDIYYPSV---QTM
FMHGSVENR---------TMVDPKEMSYTAKFQASK-IDGCATE----------------
-FMSIDKFFGL--------------EYWWNRKENWELSSKERKLYMNARKVYLDYDYCLD
RKRYPKVPQECR----------SYG-----------------------------------
------------------------
>BraA.XTH11.a
----------------------------------------MKMSGSDEKILLLIGMVVLT
------------------------------------------------------------
------------------------------------------------------------
----------------------VAVRAIDEDPTGFVTWGHNYYKTWGQ-PALVINE-TSE
LHLTLDHKSGSGF-ESNSIYGSGSFNMRIKAPQTKSTRVVTSFY----------------
-----------------LMSK---SSRNDQLCFQIFG--NGPAYLLNTNIFINGEGD---
--KDQRFHLWFDPTKNYHSYRFLWNQHQLVFYVDDTPIRVYRKN--PGISYPSV---QTM
FMHGSVKNG---------SIVDPKEMPYTAEFQAST-IDGCVTD----------------
-FFGIQKCFGP--------------EFWWNRKENWQLSSRERKLYMNARKVYMDYDYCSD
RKLYPEVPKEFMEDQNKNVWLWSYVAASKNKKLYL-------------------------
------------------------
>AtXTH11
------------------------------------------MRGSDQKILLMVMVVVAV
------------------------------------------------------------
------------------------------------------------------------
----------------------VAAAQGQEETTGFVTWGNNYYQTWGH-QALVINK-TSE
LQLTLDKNSGSGF-ESQLIYGSGYFNVRIKAPQTTSTGVITSFY----------------
-----------------LISR---SSRHDELCFQILGK-NGPPYLLNTNMYLYGEGG---
--KDQRFRLWFDPTKDYHSYSFLWNPNQLVFYVDDTPIRVYSKN--PDVYYPSV---QTM
FLMGSVQNG---------SIIDPKQMPYIAKFQASK-IEGCKTE----------------
-FMGIDKCTDP--------------KFWWNRK---QLSSKEKTLYLNARKTYLDYDYCSD
RQRYPKVPQECG----------SYT-----------------------------------
------------------------
>1GBG
-------------------------------MSYRVKRMLMLLVTGLFLSLSTFAASASA
QTGG--------------------------------------------------------
------------------------------------------------------------
----------------SFYEPFNNYNTGLWQKADGYSNGNMFNCTWRANNVSMTSLGEMR
LSLTSPSYNKFDCGENRSVQTYGYGLYEVNMKPAKNVGIVSSFFT---------------
------------------YTGPTDGTPWDEIDIEFLG---KDTTKVQFNYYTNGVGN---
--HEKIVNLGFDAANSYHTYAFDWQPNSIKWYVDG----QLKHTATTQIP------QTPG
KIMMNLWNGAG-------------VDEWLGSYNG--------------------------
-------------------------------------VTPLSRSLHWVRYTKR-------
------------------------------------------------------------
------------------------
